# Supplementary material for: Patient Health Record Protection Beyond the Health Insurance Portability and Accountability Act: Mixed Methods Study
Source: J Med Internet Res. 2024 Nov 6;26:e59674. doi: 10.2196/59674 (PMC11579621; doi:10.2196/59674)
Supplement: Multimedia Appendix 2 [file jmir_v26i1e59674_app2.xls]

## Sheet: reportResultTable
Name of Covered Entity	State	Covered Entity Type	Individuals Affected	Breach Submission Date	Type of Breach	Location of Breached Information	Business Associate Present	Web Description
1020 South Main Street Operations LLC	PA	Healthcare Provider	702	01/10/2023	Hacking/IT Incident	Network Server	Yes
225 Evergreen Road Operations LLC	PA	Healthcare Provider	931	01/10/2023	Hacking/IT Incident	Network Server	No
Macoby Street Operations LLC d/b/a Pennsburg Manor	PA	Healthcare Provider	1547	01/10/2023	Hacking/IT Incident	Network Server	Yes
Vascular Institute of Houston, PLLC	TX	Healthcare Provider	1195	01/05/2023	Unauthorized Access/Disclosure	Electronic Medical Record	Yes
Vascular Institute of North Texas, PLLC	TX	Healthcare Provider	5853	01/05/2023	Unauthorized Access/Disclosure	Electronic Medical Record	Yes
Pershing Health System	MO	Healthcare Provider	5368	01/05/2023	Hacking/IT Incident	Email	No
Lantern Hill Retirement Community	NJ	Healthcare Provider	528	01/05/2023	Unauthorized Access/Disclosure	Other	No
Live Oak Surgery Center	TX	Healthcare Provider	5264	01/03/2023	Hacking/IT Incident	Email	No
Circles of Care, Inc.	FL	Healthcare Provider	61170	01/03/2023	Hacking/IT Incident	Network Server	No
Bay Bridge Administrators, LLC	TX	Business Associate	187742	12/30/2022	Unauthorized Access/Disclosure	Network Server	Yes
Fitzgibbon Hospital	MO	Healthcare Provider	112072	12/30/2022	Unauthorized Access/Disclosure	Network Server	No
The Kelberman Center	NY	Healthcare Provider	3501	12/30/2022	Hacking/IT Incident	Email	No
L. Knife & Son, Inc. Employee Benefits Plan	MA	Health Plan	4082	12/30/2022	Hacking/IT Incident	Network Server	No
MJ Care	WI	Business Associate	1832	12/29/2022	Hacking/IT Incident	Email	Yes
Verisma Systems, Inc.	VA	Business Associate	1031	12/29/2022	Unauthorized Access/Disclosure	Network Server	Yes
Verisma Systems, Inc.	VA	Business Associate	1586	12/29/2022	Unauthorized Access/Disclosure	Network Server	Yes
Bosselman Energy, Inc. Employee Health Benefits Plan	NE	Health Plan	735	12/29/2022	Hacking/IT Incident	Network Server	No
CellNetix Pathology & Laboratories	WA	Healthcare Provider	1969	12/28/2022	Hacking/IT Incident	Email	No
Aetna ACE	CT	Health Plan	4222	12/27/2022	Hacking/IT Incident	Email	No
Quality Behavioral Health	WA	Healthcare Provider	500	12/26/2022	Hacking/IT Incident	Network Server	No
Cedar Cares, Inc. f/k/a Careportal	NY	Business Associate	1205	12/23/2022	Unauthorized Access/Disclosure	Paper/Films	Yes
Midwest Orthopaedic Consultants, S.C.	IL	Healthcare Provider	6818	12/22/2022	Hacking/IT Incident	Network Server	No
Legacy Operating Company d/b/a Legacy Hospice	AL	Healthcare Provider	21202	12/22/2022	Hacking/IT Incident	Email	No
Southwest Louisiana Health Care System, Inc. d/b/a Lake Charles Memorial Health System	LA	Healthcare Provider	269752	12/22/2022	Hacking/IT Incident	Network Server	No
University of Miami	FL	Healthcare Provider	973	12/22/2022	Unauthorized Access/Disclosure	Email	No
Sequoia Benefits and Insurance Services, LLC, d/b/a Sequoia Consulting Group	CA	Business Associate	4265	12/20/2022	Hacking/IT Incident	Other	Yes
Bay City Health & Rehabilitation Center	TX	Healthcare Provider	2000	12/20/2022	Hacking/IT Incident	Network Server	No
Louis A. Johnson Veterans' Administration Medical Center	WV	Healthcare Provider	736	12/20/2022	Unauthorized Access/Disclosure	Paper/Films	No
Prairie Lakes Healthcare System	SD	Healthcare Provider	1060	12/20/2022	Hacking/IT Incident	Network Server	Yes
Three Rivers Provider Network	CA	Business Associate	4596	12/19/2022	Unauthorized Access/Disclosure	Email	Yes
Metropolitan Area EMS Authority dba MedStar Mobile Healthcare	TX	Healthcare Provider	612000	12/19/2022	Hacking/IT Incident	Network Server	No
Hawaiian Eye Center	HI	Healthcare Provider	14524	12/19/2022	Hacking/IT Incident	Network Server	No
Monarch	NC	Healthcare Provider	56155	12/16/2022	Hacking/IT Incident	Network Server	No
Foundcare, Inc.	FL	Healthcare Provider	14194	12/16/2022	Hacking/IT Incident	Email	No
AAA Collections, Inc.	SD	Business Associate	4635	12/15/2022	Hacking/IT Incident	Network Server	Yes
The Elizabeth Hospice	CA	Healthcare Provider	35496	12/14/2022	Unauthorized Access/Disclosure	Email	No
Ola Equipment LLC	HI	Business Associate	39000	12/14/2022	Theft	Desktop Computer, Electronic Medical Record, Laptop, Network Server, Other Portable Electronic Device, Paper/Films	Yes
Avem Health Partners	OK	Business Associate	271303	12/13/2022	Hacking/IT Incident	Other	Yes
Robert S Miller, LICSW, ACSW, PLLC	WA	Healthcare Provider	902	12/13/2022	Hacking/IT Incident	Laptop	No
KEMET Electronics Medical/Dental/EAP	FL	Health Plan	2927	12/09/2022	Hacking/IT Incident	Network Server	No
Teter Orthotics & Prosthetics, Inc.	TX	Healthcare Provider	1354	12/09/2022	Hacking/IT Incident	Email	No
Pediatrics West, P.C.	MA	Healthcare Provider	1364	12/09/2022	Hacking/IT Incident	Network Server	No
San Gorgonio Memorial Hospital	CA	Healthcare Provider	16846	12/08/2022	Hacking/IT Incident	Network Server	No
Rhode Island Department of Health	RI	Healthcare Provider	8800	12/07/2022	Unauthorized Access/Disclosure	Email	Yes
Blakehurst	MD	Healthcare Provider	1047	12/06/2022	Hacking/IT Incident	Email	No
Emory Healthcare	GA	Healthcare Provider	1891	12/06/2022	Unauthorized Access/Disclosure	Electronic Medical Record	No
Employee Group Insurance Benefits Plan of Acuity Brands, Inc.	GA	Health Plan	20849	12/06/2022	Hacking/IT Incident	Network Server	No
Polsinelli PC	MO	Business Associate	1220	12/02/2022	Hacking/IT Incident	Other	Yes
NYC Health + Hospitals	NY	Healthcare Provider	2174	12/02/2022	Loss	Other Portable Electronic Device	No
CommonSpirit Health	IL	Business Associate	623774	12/01/2022	Hacking/IT Incident	Network Server	Yes
Easton Cardiovascular	PA	Business Associate	883	11/30/2022	Hacking/IT Incident	Network Server	Yes
Peter J. Isaac, D.O.	PA	Business Associate	6390	11/30/2022	Hacking/IT Incident	Network Server	Yes
Dr. Douglas C. Shoenberger,PC	PA	Business Associate	8179	11/30/2022	Hacking/IT Incident	Network Server	Yes
MaryAnne Freeman Brndjar, DO, PC	PA	Business Associate	2491	11/30/2022	Hacking/IT Incident	Network Server	Yes
Dermatology & Skin Cancer Ctr, PC	PA	Business Associate	5423	11/30/2022	Hacking/IT Incident	Network Server	Yes
Ellen M. Field, M.D.	PA	Business Associate	4438	11/30/2022	Hacking/IT Incident	Network Server	Yes
Pendurthi Surgical Associates	PA	Business Associate	7925	11/30/2022	Hacking/IT Incident	Network Server	Yes
NU House Calls, PC	PA	Business Associate	552	11/30/2022	Hacking/IT Incident	Network Server	Yes
Lehigh Valley Women's Specialties	PA	Business Associate	4535	11/30/2022	Hacking/IT Incident	Network Server	Yes
Klamath County	OR	Healthcare Provider	547	11/29/2022	Unauthorized Access/Disclosure	Email	No
Keck Medicine of USC	CA	Healthcare Provider	2200	11/29/2022	Hacking/IT Incident	Email	No
Legacy Health	OR	Healthcare Provider	7983	11/23/2022	Theft	Other Portable Electronic Device	No
Dallam Hartley Counties Hospital District	TX	Healthcare Provider	69835	11/23/2022	Hacking/IT Incident	Network Server	No
Mena Regional Health System	AR	Healthcare Provider	84814	11/22/2022	Hacking/IT Incident	Network Server	No
Hope Health Systems Inc.	MD	Healthcare Provider	9972	11/21/2022	Hacking/IT Incident	Electronic Medical Record	No
Orlando Health	FL	Healthcare Provider	3662	11/18/2022	Hacking/IT Incident	Email	No
Wright & Filippis LLC	MI	Healthcare Provider	877584	11/18/2022	Hacking/IT Incident	Network Server	No
Nuance Communications, Inc.	MA	Business Associate	4830	11/18/2022	Unauthorized Access/Disclosure	Electronic Medical Record	Yes
Community Health Network, Inc. as an Affiliated Covered Entity	IN	Healthcare Provider	1500000	11/18/2022	Unauthorized Access/Disclosure	Network Server	No
CareFirst Administrators	MD	Health Plan	14538	11/18/2022	Hacking/IT Incident	Email	Yes
Gateway Rehabilitation Center	PA	Healthcare Provider	130000	11/18/2022	Hacking/IT Incident	Network Server	No
University Medical Center of Southern Nevada	NV	Healthcare Provider	1861	11/17/2022	Unauthorized Access/Disclosure	Electronic Medical Record	No
CONSUMER DIRECTED SERVICES IN TEXAS, INC.	TX	Healthcare Provider	56728	11/17/2022	Hacking/IT Incident	Network Server	Yes
Kaiser Foundation Health Plan of the Mid-Atlantic States, Inc.	CA	Health Plan	8556	11/17/2022	Unauthorized Access/Disclosure	Electronic Medical Record	No
Innovative Service Technology Management Services, Inc.	GA	Health Plan	2654	11/17/2022	Hacking/IT Incident	Network Server	No
Rosenfeld VanWirt, PC	PA	Business Associate	18719	11/16/2022	Hacking/IT Incident	Network Server	Yes
South Walton Fire District	FL	Healthcare Provider	25331	11/15/2022	Hacking/IT Incident	Network Server	No
Arkansas Department of Human Services	AR	Health Plan	925	11/15/2022	Unauthorized Access/Disclosure	Email	No
Docs Medical Inc	CT	Healthcare Provider	3146	11/15/2022	Hacking/IT Incident	Network Server	No
CCA Health Plans of California, Inc d/b/a CCA Health CA	CA	Health Plan	14631	11/15/2022	Hacking/IT Incident	Network Server	No
Yakima Neighborhood Health Services	WA	Healthcare Provider	2689	11/14/2022	Unauthorized Access/Disclosure	Email	No
Epic Management LLC	TN	Healthcare Provider	10862	11/14/2022	Hacking/IT Incident	Email	No
Health Care Management Solutions, LLC	WV	Business Associate	500000	11/14/2022	Hacking/IT Incident	Network Server	Yes
Dialpad, Inc.	CA	Business Associate	1682	11/14/2022	Unauthorized Access/Disclosure	Network Server	Yes
Yale University	CT	Healthcare Provider	9051	11/11/2022	Hacking/IT Incident	Network Server	No
NewYork-Presbyterian Hospital	NY	Healthcare Provider	12000	11/11/2022	Hacking/IT Incident	Laptop	No
Stanley Street Treatment and Resources, Inc.	MA	Healthcare Provider	45785	11/11/2022	Hacking/IT Incident	Network Server	No
Connexin Software, Inc.	PA	Business Associate	2216365	11/11/2022	Hacking/IT Incident	Network Server	Yes
Manassas Surgery Center Anesthesia Services	NY	Healthcare Provider	726	11/10/2022	Hacking/IT Incident	Network Server	No
Work Health Solutions	CA	Healthcare Provider	13157	11/09/2022	Hacking/IT Incident	Email	No
Doctors' Center Hospital		Healthcare Provider	1195220	11/09/2022	Hacking/IT Incident	Network Server	No
GATE Petroleum Company Employee Benefits Plan	FL	Health Plan	4912	11/09/2022	Hacking/IT Incident	Network Server	No
Heartland Alliance	IL	Business Associate	46694	11/08/2022	Hacking/IT Incident	Network Server	Yes
Eastside Pediatrics, PLLC	NY	Healthcare Provider	1723	11/08/2022	Hacking/IT Incident	Network Server	No
CorrHealth Inc.	TX	Business Associate	1245	11/07/2022	Unauthorized Access/Disclosure	Network Server	Yes
Resource Anesthesiology Associates of PA PC	NY	Healthcare Provider	1372	11/07/2022	Hacking/IT Incident	Network Server	No
Resource Anesthesiology Associates of CA PC	CA	Healthcare Provider	1308	11/07/2022	Hacking/IT Incident	Network Server	No
The Stern Cardiovascular Foundation, Inc.	TN	Healthcare Provider	501	11/05/2022	Hacking/IT Incident	Network Server	No
Titan Health Partners, LLC d/b/a Astera Cancer Care	NJ	Healthcare Provider	3848	11/04/2022	Hacking/IT Incident	Email	No
OCEANVIEWS OPTICAL INC	FL	Healthcare Provider	2000	11/03/2022	Hacking/IT Incident	Network Server	No
Pinnacle Claims Management, Inc.	CA	Business Associate	2048	11/03/2022	Hacking/IT Incident	Network Server	Yes
TIC International Corporation (“TIC”)	IN	Business Associate	1362	11/01/2022	Hacking/IT Incident	Network Server	Yes
CorrectCare Integrated Health, Inc.	KY	Business Associate	4380	10/31/2022	Unauthorized Access/Disclosure	Network Server	Yes
CorrectCare Integrated Health, Inc.	KY	Business Associate	438713	10/31/2022	Unauthorized Access/Disclosure	Network Server	Yes
Alta Forest Products Health and Welfare Plan	WA	Health Plan	2100	10/31/2022	Hacking/IT Incident	Network Server	No
Heart of Florida Health Center, Inc.	FL	Healthcare Provider	721	10/31/2022	Unauthorized Access/Disclosure	Network Server	Yes
Gateway Ambulatory Surgery Center	NC	Healthcare Provider	18479	10/31/2022	Hacking/IT Incident	Email	No
PrimeCare Medical, Inc.	PA	Healthcare Provider	22254	10/31/2022	Unauthorized Access/Disclosure	Network Server	Yes
Mediko, Inc.	VA	Healthcare Provider	2809	10/31/2022	Unauthorized Access/Disclosure	Network Server	Yes
The Psychology Center	WI	Healthcare Provider	3614	10/31/2022	Unauthorized Access/Disclosure	Network Server	No
Mohave County Adult Detention Facility	AZ	Healthcare Provider	558	10/31/2022	Unauthorized Access/Disclosure	Network Server	Yes
Navajo County Sheriff's Office	AZ	Healthcare Provider	797	10/31/2022	Unauthorized Access/Disclosure	Network Server	Yes
Louisiana Department of Public Safety and Corrections	LA	Healthcare Provider	85466	10/31/2022	Unauthorized Access/Disclosure	Network Server	Yes
Administrative Fund of the Detectives’ Endowment Association, Inc., Police Department City of New York	NY	Health Plan	21544	10/31/2022	Hacking/IT Incident	Email	No
St Luke's Health - Texas	TX	Healthcare Provider	16906	10/30/2022	Hacking/IT Incident	Email	Yes
Restorative Arts Physical Therapy, Inc. d/b/a Core Conditioning	CA	Healthcare Provider	727	10/28/2022	Hacking/IT Incident	Network Server	No
Native American Rehabilitation Association of the Northwest, Inc.	OR	Healthcare Provider	2915	10/28/2022	Hacking/IT Incident	Email	No
OakBend Medical Center / OakBend Medical Group	TX	Healthcare Provider	500000	10/28/2022	Hacking/IT Incident	Email	No
Assurance Health System, LLC	IN	Healthcare Provider	3565	10/28/2022	Hacking/IT Incident	Email	No
SightCare, Inc.	AZ	Health Plan	637999	10/28/2022	Hacking/IT Incident	Network Server	Yes
Nationwide Optometry, PC	AZ	Healthcare Provider	73073	10/28/2022	Hacking/IT Incident	Network Server	Yes
Sacramento County Adult Correctional Health	CA	Healthcare Provider	5372	10/27/2022	Unauthorized Access/Disclosure	Network Server	Yes
State of New Jersey Department of Human Services, Division of Medical Assistance and Health Services	NJ	Health Plan	3900	10/27/2022	Unauthorized Access/Disclosure	Email	No
University of Michigan/Michigan Medicine	MI	Healthcare Provider	33857	10/25/2022	Hacking/IT Incident	Email	No
Coastal Horizons Center Inc.	NC	Healthcare Provider	679	10/25/2022	Unauthorized Access/Disclosure	Electronic Medical Record	No
Forest Hill Pediatrics, LLC	MD	Healthcare Provider	4958	10/25/2022	Hacking/IT Incident	Network Server	Yes
Resource Anesthesiology Associates of NM Inc	NY	Healthcare Provider	7054	10/24/2022	Hacking/IT Incident	Network Server	No
Resource Anesthesiology Associates Of KY PSC	NY	Healthcare Provider	8980	10/24/2022	Hacking/IT Incident	Network Server	No	Resource Anesthesiology Associates of KY, the covered entity (CE), reported that its business associate (BA) experienced a cyber-attack that compromised the protected health information (PHI) of 8,980 individuals. The PHI involved included names, addresses, dates of birth, drivers’ license numbers, Social Security numbers, claims and financial information, diagnoses/conditions, and medications pr…
Resource Anesthesiology Associates of CT PC	NY	Healthcare Provider	5240	10/24/2022	Hacking/IT Incident	Network Server	No
Resource Anesthesiology Associates of VA LLC	NY	Healthcare Provider	3305	10/24/2022	Hacking/IT Incident	Network Server	No
Somnia, Inc.	NY	Healthcare Provider	1326	10/24/2022	Hacking/IT Incident	Network Server	No
Somnia Pain Mgt of Kentucky	NY	Healthcare Provider	10848	10/24/2022	Hacking/IT Incident	Network Server	No
Saddlebrook Anesthesia Services PC	NJ	Healthcare Provider	8861	10/24/2022	Hacking/IT Incident	Network Server	No
Resource Anesthesiology Associates of IN LLC	NY	Healthcare Provider	2136	10/24/2022	Hacking/IT Incident	Network Server	No
Primary Anesthesia Services	NY	Healthcare Provider	9517	10/24/2022	Hacking/IT Incident	Network Server	No
Mid-Westchester Anesthesia Services PC	NY	Healthcare Provider	707	10/24/2022	Hacking/IT Incident	Network Server	No
Regions Hospital	MN	Healthcare Provider	978	10/24/2022	Hacking/IT Incident	Network Server	No
Illinois Department of Healthcare and Family Services, Illinois Department of Human Services	IL	Health Plan	480435	10/21/2022	Hacking/IT Incident	Network Server	No
Massengale Eye Care	OK	Healthcare Provider	15000	10/21/2022	Hacking/IT Incident	Network Server	Yes
Phoenix Programs of Florida, Inc.	FL	Healthcare Provider	6594	10/21/2022	Hacking/IT Incident	Email	No
Wenco Management, LLC Health and Welfare Benefit Plan	OH	Health Plan	20526	10/20/2022	Hacking/IT Incident	Network Server	No
FOREFRONT DERMATOLOGY, SC	WI	Healthcare Provider	45580	10/20/2022	Theft	Other Portable Electronic Device	Yes	The covered entity (CE), Forefront Dermatology, reported that an employee sold decommissioned electronic devices that contained the protected health information (PHI) of 45,580 individuals. The PHI involved included names, dates of birth, phone numbers, addresses, diagnoses, and other treatment information. The CE notified HHS, affected individuals, the media, and provided substitute notice. In r…
Pynenberg & Scheske DDS,SC	WI	Healthcare Provider	2612	10/20/2022	Hacking/IT Incident	Network Server	No
Sigmund Software, LLC	CT	Business Associate	983	10/20/2022	Hacking/IT Incident	Network Server	Yes
Fontainebleau Development Health and Welfare Plan	FL	Health Plan	1825	10/20/2022	Hacking/IT Incident	Network Server	No
Delaware Department of Health and Social Services, Division of Developmental Disabilities Services	DE	Healthcare Provider	7074	10/20/2022	Unauthorized Access/Disclosure	Electronic Medical Record	No
Friend Family Health Center, Inc.	IL	Healthcare Provider	1419	10/14/2022	Hacking/IT Incident	Email	No
Tift Regional Health System	GA	Healthcare Provider	500	10/14/2022	Hacking/IT Incident	Network Server	No
Alain A. Montiel, DDS	CA	Healthcare Provider	17157	10/14/2022	Theft	Laptop	No
Blue Cross and Blue Shield of Kansas	KS	Health Plan	1308	10/14/2022	Hacking/IT Incident	Network Server	No
Presbyterian Healthcare Services	NM	Healthcare Provider	44450	10/14/2022	Hacking/IT Incident	Email	No
Advocate Aurora Health	WI	Healthcare Provider	3000000	10/14/2022	Unauthorized Access/Disclosure	Electronic Medical Record	No
WakeMed Health and Hospitals	NC	Healthcare Provider	495808	10/14/2022	Unauthorized Access/Disclosure	Other	No
Springfield Clinic	IL	Healthcare Provider	802	10/14/2022	Loss	Other Portable Electronic Device	No
HH/Killeen Health System, LLC doing business as Seton Medical Center Harker Heights	TX	Healthcare Provider	15056	10/14/2022	Hacking/IT Incident	Email	Yes
Casco Bay EyeCare, PA, LLC	ME	Healthcare Provider	1432	10/14/2022	Loss	Other Portable Electronic Device	No	The covered entity (CE), Casco Bay EyeCare, reported that a USB drive containing the protected health information (PHI) of 1,432 individuals was lost. The PHI involved included names, dates of birth, and diagnoses. Subsequently, the USB drive was found and OCR closed the case.
Ascension St. Vincent’s Coastal Cardiology	GA	Healthcare Provider	71227	10/14/2022	Hacking/IT Incident	Network Server	No
The Valley Hospital	NJ	Healthcare Provider	4245	10/14/2022	Improper Disposal	Paper/Films	No
Keystone Health	PA	Healthcare Provider	235237	10/14/2022	Hacking/IT Incident	Network Server	No
Premier Physical Therapy and Sports Performance, Limited Partnership	DE	Healthcare Provider	982	10/12/2022	Hacking/IT Incident	Email	No
Sage Counseling Omaha	NE	Healthcare Provider	1359	10/12/2022	Theft	Electronic Medical Record	No
Defense Health Headquarters	VA	Health Plan	1279	10/12/2022	Hacking/IT Incident	Other	No
Choice Health Insurance LLC	SC	Business Associate	32064	10/11/2022	Hacking/IT Incident	Network Server	Yes
Aesthetic Dermatology Associates, PC	PA	Healthcare Provider	33793	10/10/2022	Hacking/IT Incident	Network Server	No
Regional Women’s Health Group, LLC	NJ	Healthcare Provider	804	10/10/2022	Unauthorized Access/Disclosure	Other Portable Electronic Device	No
Seredor Centers, Inc.	FL	Healthcare Provider	2500	10/08/2022	Hacking/IT Incident	Network Server	No
Thomas J. Hubbard, MD, Inc. DBA Hubbard Plastic Surgery & Skin Enhancement Center	VA	Healthcare Provider	914	10/07/2022	Theft	Other	No
Lifespire Services, Inc.	NY	Healthcare Provider	15375	10/07/2022	Hacking/IT Incident	Network Server	No
Falcon Healthcare, Inc. dba Interim Healthcare of Lubbock Texas	TX	Healthcare Provider	1500	10/07/2022	Hacking/IT Incident	Network Server	No
Urology of Greater Atlanta, LLC	GA	Healthcare Provider	79795	10/07/2022	Hacking/IT Incident	Network Server, Other	No
Wisconsin Department of Health Services	WI	Health Plan	12358	10/07/2022	Unauthorized Access/Disclosure	Email	No
Berkshire Farm Center & Services for Youth	NY	Healthcare Provider	951	10/06/2022	Hacking/IT Incident	Email	No
CareOregon	OR	Health Plan	8022	10/05/2022	Unauthorized Access/Disclosure	Paper/Films	No
Salud Family Health	CO	Healthcare Provider	501	10/05/2022	Hacking/IT Incident	Network Server	No
Valle del Sol, Inc.	AZ	Healthcare Provider	70268	10/05/2022	Hacking/IT Incident	Network Server	No
Family Medicine Shady Grove LLC	MD	Healthcare Provider	6482	10/03/2022	Hacking/IT Incident	Network Server	No
VisionWeb Holdings, LLC	TX	Business Associate	35900	10/03/2022	Hacking/IT Incident	Email	Yes
Delta Dental of Washington	WA	Health Plan	6361	09/30/2022	Hacking/IT Incident	Network Server	Yes
Monroe Ear Nose and Throat Associates, PC	MI	Healthcare Provider	14500	09/30/2022	Hacking/IT Incident	Electronic Medical Record, Network Server	No
Riverside Medical Group	NJ	Healthcare Provider	12499	09/30/2022	Hacking/IT Incident	Electronic Medical Record, Network Server	No
Anthem ACE	IN	Health Plan	13406	09/30/2022	Hacking/IT Incident	Other	Yes
Trillium Health Inc.	NY	Healthcare Provider	3191	09/30/2022	Hacking/IT Incident	Email	No
Zomo Health	TX	Business Associate	1359	09/30/2022	Unauthorized Access/Disclosure	Network Server	Yes
Anthem Health Plans of Kentucky, Incorporated	IN	Business Associate	537	09/29/2022	Theft	Other Portable Electronic Device	Yes
Smith, Gambrell & Russell, LLP	GA	Business Associate	4688	09/28/2022	Hacking/IT Incident	Network Server	Yes
Reid and Riege, P.C.	CT	Business Associate	610	09/28/2022	Hacking/IT Incident	Network Server	Yes
Molina Healthcare	CA	Health Plan	1068	09/26/2022	Unauthorized Access/Disclosure	Network Server	Yes
Extended MLTC	NY	Health Plan	5494	09/26/2022	Hacking/IT Incident	Network Server, Other	Yes
Cytometry Specialists, Inc. d/b/a CSI Laboratories	GA	Healthcare Provider	244850	09/26/2022	Hacking/IT Incident	Email	No
Center for a Brighter Tomorrow PLLC	TN	Healthcare Provider	1082	09/26/2022	Loss	Other Portable Electronic Device	No	The covered entity (CE), Center for a Brighter Tomorrow, reported that an employee lost an unencrypted USB drive that contained the protected health information (PHI) of 1,082 individuals. The PHI involved included names, dates of birth, addresses, Social Security numbers, diagnoses, medications prescribed, and claims information. The CE notified HHS, affected individuals, and the media. In its m…
Kaye-Smith Enterprises, Inc.	WA	Business Associate	2857	09/26/2022	Hacking/IT Incident	Network Server	Yes
Montefiore Medical Center	NY	Healthcare Provider	1332	09/23/2022	Theft	Other Portable Electronic Device	No
Upstate Anesthesia Services PC	NY	Healthcare Provider	9065	09/23/2022	Hacking/IT Incident	Network Server	No
Resource Anesthesiology Associates PC	NY	Healthcare Provider	37697	09/23/2022	Hacking/IT Incident	Network Server	No
Resource Anesthesiology Associates of MO LLC	MO	Healthcare Provider	11672	09/23/2022	Hacking/IT Incident	Network Server	No
Resource Anesthesiology Associates of MI PC	MI	Healthcare Provider	24845	09/23/2022	Hacking/IT Incident	Network Server	No
Resource Anesthesiology Associates of IL PC	NY	Healthcare Provider	18321	09/23/2022	Hacking/IT Incident	Network Server	No
FMC Services, LLC	TX	Healthcare Provider	233948	09/23/2022	Hacking/IT Incident	Network Server	No
Resource Anesthesiology Associates of CA A Medical Corporation	CA	Healthcare Provider	16001	09/23/2022	Hacking/IT Incident	Network Server	No
Providence WA Anesthesia Services PC	NY	Healthcare Provider	98643	09/23/2022	Hacking/IT Incident	Network Server	No
Palm Springs Anesthesia Services PC	NY	Healthcare Provider	58513	09/23/2022	Hacking/IT Incident	Network Server	No
Lynbrook Anesthesia Services PC	NY	Healthcare Provider	3800	09/23/2022	Hacking/IT Incident	Network Server	No
Hazleton Anesthesia Services PC	NY	Healthcare Provider	13607	09/23/2022	Hacking/IT Incident	Network Server	No
Grayling Anesthesia Associates PC	MI	Healthcare Provider	15378	09/23/2022	Hacking/IT Incident	Network Server	No
Fredericksburg Anesthesia Services LLC	NY	Healthcare Provider	7069	09/23/2022	Hacking/IT Incident	Network Server	No
Bronx Anesthesia Services PC	NY	Healthcare Provider	17802	09/23/2022	Hacking/IT Incident	Network Server	No
Anesthesia Services of San Joaquin PC	NY	Healthcare Provider	44015	09/23/2022	Hacking/IT Incident	Network Server	No
Anesthesia Associates of Maryland LLC	MD	Healthcare Provider	12403	09/23/2022	Hacking/IT Incident	Network Server	No
Anesthesia Associates of El Paso PA	NY	Healthcare Provider	43168	09/23/2022	Hacking/IT Incident	Network Server	No
Cynthia Paul, M.D., LLC d/b/a The Coeur Group	NE	Healthcare Provider	2020	09/23/2022	Hacking/IT Incident	Email	No
WellMed Medical Management	TX	Healthcare Provider	10506	09/23/2022	Unauthorized Access/Disclosure	Electronic Medical Record, Network Server	No
Physician’s Business Office, Inc.	WV	Business Associate	196673	09/23/2022	Hacking/IT Incident	Network Server	Yes
Magellan Rx Management	MD	Business Associate	13663	09/23/2022	Hacking/IT Incident	Network Server	Yes
Dyersburg Family Walk-In Clinic, LLC (d/b/a Reelfoot Family Walk-In Clinic)	TN	Healthcare Provider	58562	09/23/2022	Hacking/IT Incident	Network Server	No
Bloomington Meadows Hospital	IN	Healthcare Provider	788	09/23/2022	Unauthorized Access/Disclosure	Email	No
Northern California Fertility Medical Center	CA	Healthcare Provider	12145	09/21/2022	Hacking/IT Incident	Network Server	No
Seattle Children's Hospital	WA	Healthcare Provider	6750	09/21/2022	Hacking/IT Incident	Network Server	Yes
UW Medicine	WA	Healthcare Provider	3804	09/21/2022	Hacking/IT Incident	Network Server	Yes
Bonita Springs Retirement Village, Inc.	FL	Healthcare Provider	554	09/19/2022	Hacking/IT Incident	Email	No
Easterseals-Goodwill Northern Rocky Mountain, Inc.	MT	Healthcare Provider	3886	09/16/2022	Hacking/IT Incident	Email	No
Tessie Cleveland Community Services Corp	CA	Healthcare Provider	9747	09/16/2022	Hacking/IT Incident	Network Server	No
The Cooper Health System	NJ	Healthcare Provider	500	09/16/2022	Hacking/IT Incident	Email	No
Country Doctor Community Clinic	WA	Healthcare Provider	38751	09/16/2022	Hacking/IT Incident	Network Server	No
Landmark Management Services	FL	Healthcare Provider	501	09/15/2022	Hacking/IT Incident	Network Server	No
Neurology Center of Nevada	NV	Healthcare Provider	11700	09/15/2022	Hacking/IT Incident	Electronic Medical Record	No
Centerstone of Tennessee, Inc.	TN	Healthcare Provider	3675	09/12/2022	Hacking/IT Incident	Email	No
Molina Healthcare	CA	Health Plan	8283	09/09/2022	Unauthorized Access/Disclosure	Paper/Films	Yes
SERV Behavioral Health Systems, Inc.	NJ	Healthcare Provider	8110	09/09/2022	Hacking/IT Incident	Network Server	No
FEDERAL EXPRESS CORPORATION GROUP HEALTH PLAN FOR PILOTS	TN	Health Plan	983	09/09/2022	Hacking/IT Incident	Network Server	Yes
The Sargent’s Group	PA	Business Associate	1650	09/09/2022	Hacking/IT Incident	Network Server	Yes
Lubbock Heart & Surgical Hospital	TX	Healthcare Provider	23379	09/09/2022	Hacking/IT Incident	Network Server	No
TennCare	TN	Health Plan	1694	09/09/2022	Unauthorized Access/Disclosure	Network Server, Paper/Films	No
Medical Associates of the Lehigh Valley	PA	Healthcare Provider	75628	09/09/2022	Hacking/IT Incident	Network Server	No
Wolfe Clinic, P.C.	IA	Healthcare Provider	542776	09/09/2022	Hacking/IT Incident	Electronic Medical Record	No
Empress Ambulance Service LLC	NY	Healthcare Provider	318558	09/09/2022	Hacking/IT Incident	Network Server	No
UCLA Health	CA	Healthcare Provider	2190	09/08/2022	Loss	Other Portable Electronic Device	No
Dr. Alexander J. Richardson, DPM	OH	Healthcare Provider	11651	09/08/2022	Hacking/IT Incident	Electronic Medical Record	No	The covered entity (CE), Dr. Alexander J. Richardson, DPM, reported that its business associate experienced a cybersecurity attack affecting the protected health information (PHI) of 11,651 individuals. The PHI involved included names, addresses, dates of birth, Social Security numbers, diagnoses, lab results, and medications prescribed. The CE notified HHS, affected individuals, and the media. I…
DaVita Inc.	CO	Healthcare Provider	1092	09/06/2022	Hacking/IT Incident	Laptop	No
Reiter Affiliated Health and Welfare Plan	CA	Health Plan	45000	09/02/2022	Hacking/IT Incident	Network Server	No
Reiter Affiliated Companies, LLC	CA	Business Associate	48000	09/02/2022	Hacking/IT Incident	Network Server	Yes
The Physicians’ Spine and Rehabilitation Specialists of Georgia, P.C.	GA	Healthcare Provider	38589	09/02/2022	Hacking/IT Incident	Network Server	No
Independent Living Systems, LLC	FL	Business Associate	501	09/02/2022	Hacking/IT Incident	Network Server	Yes
Genesis Health Care, Inc.	SC	Healthcare Provider	21226	09/02/2022	Hacking/IT Incident	Network Server	No
Shands Teaching Hospitals and Clinics, Inc.	FL	Healthcare Provider	941	09/02/2022	Unauthorized Access/Disclosure	Electronic Medical Record	No
Narragansett Bay Commission	RI	Healthcare Provider	2153	09/01/2022	Hacking/IT Incident	Network Server	No
Walgreen Co.	IL	Healthcare Provider	1704	08/31/2022	Theft	Paper/Films	No
Trinity Health	MI	Business Associate	5738	08/29/2022	Unauthorized Access/Disclosure	Network Server	Yes
The State Psychiatric Hospitals in the New Jersey Department of Health, Division of Behavioral Health Services	NJ	Healthcare Provider	850	08/29/2022	Hacking/IT Incident	Network Server	Yes
NYSARC Columbia County Chapter d/b/a COARC	NY	Healthcare Provider	501	08/29/2022	Hacking/IT Incident	Network Server	No
Methodist McKinney Hospital	TX	Healthcare Provider	110244	08/26/2022	Hacking/IT Incident	Network Server	No
Methodist Craig Ranch Surgical Center	TX	Healthcare Provider	15157	08/26/2022	Hacking/IT Incident	Network Server	No
NorthStar HealthCare Consulting LLC	GA	Business Associate	18354	08/26/2022	Unauthorized Access/Disclosure	Email	Yes
First Street Family Health	CO	Healthcare Provider	7310	08/26/2022	Hacking/IT Incident	Network Server	No
One Medical, Inc.	TX	Healthcare Provider	1009	08/25/2022	Theft	Paper/Films	No
USAble Mutual Insurance Company d/b/a Arkansas Blue Cross and Blue Shield	AR	Health Plan	8871	08/25/2022	Hacking/IT Incident	Network Server	Yes
Health Advantage	AR	Health Plan	1642	08/25/2022	Hacking/IT Incident	Network Server	Yes
EmergeOrtho	NC	Healthcare Provider	68661	08/25/2022	Hacking/IT Incident	Network Server	No
General Health System	LA	Healthcare Provider	46149	08/25/2022	Hacking/IT Incident	Network Server	No
Farmville Internal Medicine	NC	Healthcare Provider	3000	08/25/2022	Hacking/IT Incident	Electronic Medical Record, Network Server	Yes
Community Bridges	NH	Healthcare Provider	10461	08/24/2022	Hacking/IT Incident	Network Server	No
Warner Norcross and Judd, LLP	MI	Business Associate	255160	08/24/2022	Hacking/IT Incident	Network Server	Yes
Henderson & Walton Women’s Center, P.C.	AL	Healthcare Provider	34306	08/23/2022	Hacking/IT Incident	Email	No
Prowers County Hospital District	CO	Healthcare Provider	1205	08/22/2022	Hacking/IT Incident	Network Server	Yes
California Department of Corrections and Rehabilitation	CA	Healthcare Provider	236000	08/22/2022	Hacking/IT Incident	Network Server	No
Cerebral Medical Group, P.A.	CA	Healthcare Provider	6110	08/19/2022	Unauthorized Access/Disclosure	Paper/Films	No
Celanese Medical PLan	TX	Health Plan	704	08/19/2022	Unauthorized Access/Disclosure	Email	No
Medical Mutual of Ohio	OH	Health Plan	1377	08/17/2022	Hacking/IT Incident	Network Server	Yes	The covered entity (CE), Medical Mutual of Ohio, reported that a vendor of its business associate (BA) experienced a ransomware attack affecting the protected health information (PHI) of 1,377 individuals. The PHI involved included names, addresses, dates of birth, and health information. The CE notified HHS, affected individuals, the media, and posted substitute notice on its website. In respons…
San Diego American Indian Health Center	CA	Healthcare Provider	27367	08/15/2022	Hacking/IT Incident	Network Server	No
Choice Health Insurance, LLC	SC	Business Associate	23082	08/15/2022	Hacking/IT Incident	Network Server	Yes
AdventHealth Medical Group OB GYN at Woodridge	IL	Healthcare Provider	2001	08/15/2022	Loss	Other Portable Electronic Device	No
Novant Health Inc. on behalf of Novant Health ACE & as contractor for NMG Services Inc.	NC	Business Associate	1362296	08/14/2022	Unauthorized Access/Disclosure	Electronic Medical Record	Yes
OMNI Healthcare, INC	FL	Healthcare Provider	1000	08/14/2022	Unauthorized Access/Disclosure	Electronic Medical Record	No	The covered entity (CE), OMNI Healthcare, Inc., reported that employees of an entity in which it had a contractual relationship accessed the protected health information (PHI) of 1,000 individuals. The PHI involved includes names, dates of birth, addresses, Social Security numbers, diagnostic and clinical information, lab results, and medications prescribed. OCR determined that the security incid…
Priti Patel Physician PC	NY	Healthcare Provider	6877	08/14/2022	Hacking/IT Incident	Network Server	No
Overlake Medical Center & Clinics	WA	Healthcare Provider	557	08/12/2022	Hacking/IT Incident	Network Server	No
Common Ground Healthcare Cooperative	WI	Health Plan	133714	08/12/2022	Hacking/IT Incident	Network Server	Yes
Valley Baptist Medical Center – Harlingen	TX	Healthcare Provider	11137	08/12/2022	Hacking/IT Incident	Network Server	No
Valley Baptist Medical Center - Brownsville	TX	Healthcare Provider	7496	08/12/2022	Hacking/IT Incident	Network Server	No
Onyx Technology LLC	MD	Business Associate	96814	08/12/2022	Hacking/IT Incident	Network Server	Yes
Conifer Revenue Cycle Solutions, LLC	TX	Business Associate	134948	08/12/2022	Hacking/IT Incident	Email	Yes
Specialized Treatment Facility	MS	Healthcare Provider	1059	08/12/2022	Unauthorized Access/Disclosure	Email	No
Rock County Human Services Department	WI	Healthcare Provider	25610	08/12/2022	Hacking/IT Incident	Email	No
Lamoille Health Partners	VT	Healthcare Provider	59381	08/11/2022	Hacking/IT Incident	Network Server	No
Northwestern Medical Center	VT	Healthcare Provider	686	08/09/2022	Unauthorized Access/Disclosure	Electronic Medical Record	No
DataStat, Inc.	MI	Business Associate	1650	08/08/2022	Unauthorized Access/Disclosure	Paper/Films	Yes
Maternal and Family Health Services	PA	Healthcare Provider	500	08/08/2022	Hacking/IT Incident	Network Server	No
Columbia River Mental Health Services	WA	Healthcare Provider	501	08/08/2022	Hacking/IT Incident	Email	No
Inline Network Integration, LLC	TX	Business Associate	500	08/05/2022	Hacking/IT Incident	Network Server	Yes
Niagara County Department of Mental Health and Substance Abuse	NY	Healthcare Provider	2160	08/05/2022	Hacking/IT Incident	Email	No
Living Innovations	NH	Healthcare Provider	4000	08/05/2022	Hacking/IT Incident	Email	No
Centerstone of Indiana, Inc.	IN	Healthcare Provider	1700	08/04/2022	Hacking/IT Incident	Email	No
Practice Resources, LLC	NY	Business Associate	942138	08/04/2022	Hacking/IT Incident	Network Server	Yes
Independent Case Management, INC.	AR	Healthcare Provider	3307	08/03/2022	Hacking/IT Incident	Network Server	No
Kareem Redmond, DDS, PLLC	NC	Healthcare Provider	1100	08/03/2022	Unauthorized Access/Disclosure	Email	No
St. Luke's Health System, Ltd.	ID	Healthcare Provider	31573	08/02/2022	Hacking/IT Incident	Network Server	Yes
Southwest Behavioral & Health Services	AZ	Healthcare Provider	1337	08/02/2022	Hacking/IT Incident	Email	No	The covered entity (CE), Southwest Behavioral & Health Services, reported that an employee was the victim of an email phishing attack affecting the protected health information (PHI) of 1,337 individuals. The PHI involved included names, addresses, dates of birth, Social Security numbers, and diagnoses. The CE notified HHS, affected individuals, the media, and provided substitute notice on its we…
Florida Springs Surgery Center	FL	Healthcare Provider	2203	08/01/2022	Hacking/IT Incident	Email	No
Sentara Williamsburg Regional Medical Center	VA	Healthcare Provider	591	08/01/2022	Loss	Other	No
First Choice Community Health Care, Inc.	NM	Healthcare Provider	101541	08/01/2022	Hacking/IT Incident	Network Server	No
Eventus WholeHealth PLLC	NC	Healthcare Provider	1707	07/29/2022	Hacking/IT Incident	Email	No
Healthback Holdings, LLC	OK	Healthcare Provider	21114	07/29/2022	Hacking/IT Incident	Email	No
Granbury Eye Clinic	TX	Healthcare Provider	16475	07/29/2022	Hacking/IT Incident	Electronic Medical Record	Yes
Minuteman Senior Services	MA	Healthcare Provider	4000	07/29/2022	Hacking/IT Incident	Email	No
OneTouchPoint, Inc.	WI	Business Associate	4112892	07/27/2022	Hacking/IT Incident	Network Server	Yes
BHG Holdings, LLC dba Behavioral Health Group	TX	Healthcare Provider	197507	07/27/2022	Hacking/IT Incident	Network Server	No
Aetna ACE	CT	Health Plan	325278	07/27/2022	Hacking/IT Incident	Network Server	Yes	The covered entity (CE), Aetna, reported that a vendor of its business associate experienced a ransomware attack that compromised the protected health information (PHI) of 325,278 individuals. The PHI involved included names, dates of birth, addresses, health insurance information, lab results, medication information, and financial and claims information. The CE notified HHS, affected individuals…
Steward Medical Group	FL	Healthcare Provider	2188	07/26/2022	Unauthorized Access/Disclosure	Electronic Medical Record	No
Conifer Value-Based Care, LLC	CA	Business Associate	2787	07/26/2022	Hacking/IT Incident	Email	Yes
Dr. Manaf Ahmad	TX	Healthcare Provider	3717	07/26/2022	Hacking/IT Incident	Email	No
Allegheny Heath Network	PA	Healthcare Provider	8071	07/26/2022	Hacking/IT Incident	Email	No
Lawson Products, Inc.	IL	Health Plan	791	07/26/2022	Hacking/IT Incident	Network Server	No
Santa Rosa County District Schools	FL	Health Plan	9424	07/25/2022	Unauthorized Access/Disclosure	Other	No
Scott County, Iowa	IA	Business Associate	1583	07/25/2022	Hacking/IT Incident	Email	Yes
NuLife Med, LLC	NH	Business Associate	3805	07/25/2022	Hacking/IT Incident	Network Server	Yes
dormant see master file 489659_ Benefit Plan Administrators, Inc.	VA	Business Associate	1457	07/25/2022	Hacking/IT Incident	Network Server	Yes
Center for Primary Care	GA	Healthcare Provider	2400	07/25/2022	Hacking/IT Incident	Email	No
Radiation Oncology Centers of the Carolinas	NC	Healthcare Provider	1116	07/25/2022	Hacking/IT Incident	Email	No
Benefit Plan Administrators, Inc.	VA	Business Associate	5004	07/22/2022	Hacking/IT Incident	Network Server	Yes
City of Newport, Rhode Island	RI	Health Plan	6109	07/22/2022	Hacking/IT Incident	Network Server	No
Patriot Growth Insurance Services, LLC	PA	Business Associate	881	07/21/2022	Hacking/IT Incident	Email	Yes
Central Maine Medical Center	ME	Healthcare Provider	11938	07/21/2022	Hacking/IT Incident	Network Server	Yes
Cavender Stores, Ltd Health Plan	TX	Health Plan	4447	07/20/2022	Hacking/IT Incident	Network Server	No
Dow Rummel Village	SD	Healthcare Provider	1079	07/20/2022	Hacking/IT Incident	Email	No
Keswick Multi-Care Center	MD	Healthcare Provider	1508	07/20/2022	Hacking/IT Incident	Email	No
Zenith American Solutions	WA	Business Associate	37146	07/20/2022	Unauthorized Access/Disclosure	Paper/Films	Yes
The Bronx Accountable Healthcare Network	NY	Healthcare Provider	17161	07/20/2022	Hacking/IT Incident	Email	No
Goodman Campbell Brain and Spine	IN	Healthcare Provider	362833	07/19/2022	Hacking/IT Incident	Network Server	No
Blue Cross and Blue Shield of Alabama	AL	Health Plan	8702	07/19/2022	Hacking/IT Incident	Network Server	Yes	The covered entity (CE), Blue Cross and Blue Shield of Alabama, reported that its business associate (BA) was the subject of a ransomware attack that affected the protected health information (PHI) of 8,702 individuals. The PHI involved includes names, addresses, email addresses, and health insurance information. The CE notified HHS, affected individuals, the media, local law enforcement, the FBI…
ProMedica	OH	Healthcare Provider	1178	07/19/2022	Unauthorized Access/Disclosure	Email	No
Acts Retirement Services, Inc. and Affiliates	PA	Healthcare Provider	2236	07/15/2022	Hacking/IT Incident	Network Server	No
OPEN ARMS ASSISTED LIVING	WI	Business Associate	6000	07/15/2022	Unauthorized Access/Disclosure	Other Portable Electronic Device	Yes
Mary Hitchcock Memorial Hospital d/b/a Dartmouth-Hitchcock Medical Center	NH	Healthcare Provider	1201	07/15/2022	Loss	Laptop	No
Benson Health	NC	Healthcare Provider	28913	07/15/2022	Hacking/IT Incident	Network Server	No
Orthopedic Specialists of North America, PLLC dba OrthoArizona	AZ	Healthcare Provider	2748	07/15/2022	Hacking/IT Incident	Network Server	No
Kaiser Foundation Health Plan, Inc., Southern California	CA	Health Plan	75010	07/15/2022	Theft	Other Portable Electronic Device	No
East Valley Ophthalmology	AZ	Healthcare Provider	20734	07/15/2022	Hacking/IT Incident	Electronic Medical Record	Yes
Washington University School of Medicine	MO	Healthcare Provider	1056	07/14/2022	Hacking/IT Incident	Network Server	No
Premere Infinity Rehab, LLC	OR	Business Associate	183254	07/13/2022	Hacking/IT Incident	Network Server	Yes
Avamere Health Services, LLC	OR	Business Associate	197730	07/13/2022	Hacking/IT Incident	Network Server	Yes
Magie Mabrey Hughes Eye Clinic, P.A. dba “Arkansas Retina”	AR	Healthcare Provider	57394	07/13/2022	Hacking/IT Incident	Electronic Medical Record	Yes
Synergic Healthcare Solutions, LLC d/b/a Fast Track Urgent Care Center	FL	Healthcare Provider	258411	07/12/2022	Hacking/IT Incident	Network Server	Yes
Blue Shield of California	CA	Health Plan	1506	07/12/2022	Hacking/IT Incident	Network Server	Yes
Arlington Skin	VA	Healthcare Provider	17468	07/12/2022	Hacking/IT Incident	Electronic Medical Record	No
Family Practice Center PC	PA	Healthcare Provider	83969	07/11/2022	Hacking/IT Incident	Network Server	No
Southern California United Food & Commercial Workers Unions and Food Employers Benefit Fund	CA	Health Plan	850	07/08/2022	Theft	Paper/Films	No
Associated Eye Care	MN	Healthcare Provider	40793	07/08/2022	Hacking/IT Incident	Network Server	Yes
dormant see master file 489659_ Benefit Plan Administrators, Inc.	VA	Business Associate	878	07/08/2022	Hacking/IT Incident	Network Server	Yes
McLaren Port Huron	MI	Healthcare Provider	48957	07/08/2022	Hacking/IT Incident	Network Server	Yes	The covered entity (CE), McLaren Port Huron, reported that its former business associate (BA) experienced a cyber-attack that compromised the protected health information (PHI) of 48,957 individuals. The PHI involved included names, addresses, dates of birth, email addresses, Social Security numbers, and other treatment information. The CE notified HHS, affected individuals, the media, and provid…
Cornerstone Services	IL	Healthcare Provider	2513	07/08/2022	Hacking/IT Incident	Network Server	No
Wisconsin Department of Health Services	WI	Health Plan	1698	07/08/2022	Hacking/IT Incident	Other	Yes
Kurilec Eye Care, LLC	CT	Healthcare Provider	2876	07/08/2022	Hacking/IT Incident	Electronic Medical Record	Yes	The covered entity (CE), Kurilec Eye Care, LLC, reported that its business associate (BA) was the victim of a breach that compromised the protected health information (PHI) of 2,876 individuals. The PHI involved included names, addresses, Social Security numbers, dates of birth, and clinical diagnoses and conditions. The CE notified HHS, affected individuals, the media, and provided substitute no…
dormant see master file 489659_ Benefit Plan Administrators, Inc.	VA	Business Associate	1089	07/08/2022	Hacking/IT Incident	Network Server	Yes
Change Healthcare	GA	Business Associate	1262	07/07/2022	Unauthorized Access/Disclosure	Paper/Films	Yes
Phoenixville Hospital	PA	Healthcare Provider	934	07/07/2022	Unauthorized Access/Disclosure	Desktop Computer	No
Southwest Health Center	WI	Healthcare Provider	46142	07/05/2022	Hacking/IT Incident	Network Server	No
Parmer Medical Center	TX	Healthcare Provider	2400	07/05/2022	Hacking/IT Incident	Network Server	Yes	The covered entity (CE), Parmer Medical Center, reported that its business associate was the victim of a ransomware attack that compromised the protected health information (PHI) of 2,400 individuals. The PHI involved included names, addresses, dates of birth, Social Security numbers, and financial information. The CE notified HHS, affected individuals, and the media. OCR has initiated a complian…
Arbuckle Memorial Hospital	OK	Healthcare Provider	1907	07/05/2022	Hacking/IT Incident	Network Server	Yes	The covered entity (CE), Arbuckle Memorial Hospital, reported that its business associate (BA) experienced a ransomware attack that compromised the protected health information (PHI) of approximately 1,907 individuals. The PHI involved included names, addresses, dates of birth, Social Security numbers, and financial information. The CE notified HHS, affected individuals, and the media. OCR has in…
Preferred Hospital Leasing Hemphill, Inc d/b/a Sabine County Hospital	TX	Healthcare Provider	958	07/05/2022	Hacking/IT Incident	Network Server	Yes	The covered entity (CE), Preferred Hospital Leasing Hemphill dba Sabine County Hospital, reported that its business associate was the victim of a ransomware attack that compromised the protected health information (PHI) of 958 individuals. The PHI involved included names, addresses, dates of birth, Social Security numbers, and financial information. The CE notified HHS, affected individuals, the …
Preferred Hospital Leasing Muleshoe, Inc d/b/a Muleshoe Area Medical Center	TX	Healthcare Provider	1212	07/05/2022	Hacking/IT Incident	Network Server	Yes	The covered entity (CE), Preferred Hospital Leasing Muleshoe dba Muleshoe Area Medical Center, reported that its business associate was the victim of a ransomware attack that compromised the protected health information (PHI) of 1,212 individuals. The PHI involved included names, addresses, dates of birth, Social Security numbers, and financial information. The CE notified HHS, affected individua…
Preferred Hospital Leasing Junction, Inc d/b/a Kimble Hospital	TX	Healthcare Provider	1041	07/05/2022	Hacking/IT Incident	Network Server	Yes	The covered entity (CE), Preferred Hospital Leasing Junction dba Kimble Hospital, reported that its business associate was the victim of a ransomware attack that compromised the protected health information (PHI) of approximately 1,041 individuals. The PHI involved included names, addresses, dates of birth, Social Security numbers, and financial information. The CE notified HHS, affected individu…
Cheyenne Regional Medical Center	WY	Healthcare Provider	1652	07/05/2022	Unauthorized Access/Disclosure	Desktop Computer, Electronic Medical Record	No
Preferred Hospital Leasing Van Horn, Inc d/b/a Culberson Hospital	TX	Healthcare Provider	689	07/05/2022	Hacking/IT Incident	Network Server	Yes	The covered entity (CE), Preferred Hospital Leasing Van Horn dba Culberson Hospital, reported that its business associate was the victim of a ransomware attack that compromised the protected health information (PHI) of 689 individuals. The PHI involved included names, addresses, dates of birth, Social Security numbers, and financial information. The CE notified HHS, affected individuals, the medi…
Preferred Hospital Leasing Coleman Inc. d/b/a Coleman County Medical Center	TX	Healthcare Provider	1159	07/05/2022	Hacking/IT Incident	Network Server	Yes	The covered entity (CE), Preferred Hospital Leasing Coleman dba Coleman County Medical Center, reported that its business associate was the victim of a ransomware attack that compromised the protected health information (PHI) of 1,159 individuals. The PHI involved included names, addresses, dates of birth, Social Security numbers, and financial information. The CE notified HHS, affected individua…
WellDyneRx, LLC	FL	Business Associate	43523	07/01/2022	Hacking/IT Incident	Email	Yes
Dr. Scott Heinlein Andrew, DPM d/b/a Affiliated Foot & Ankle Center	OH	Healthcare Provider	4692	07/01/2022	Hacking/IT Incident	Electronic Medical Record	No
Carolina Behavioral Health Alliance, LLC	NC	Business Associate	130922	07/01/2022	Hacking/IT Incident	Network Server	Yes
CHRISTUS Spohn Health System Corporation	TX	Healthcare Provider	15062	07/01/2022	Hacking/IT Incident	Network Server	No
Professional Finance Company, Inc.	CO	Business Associate	1918941	07/01/2022	Hacking/IT Incident	Network Server	Yes
Bayhealth Medical Center, Inc.	DE	Healthcare Provider	17481	06/30/2022	Hacking/IT Incident	Network Server	Yes
Community of Hope D.C.	DC	Healthcare Provider	580	06/30/2022	Hacking/IT Incident	Email	No
Highmark, Inc.	PA	Health Plan	511	06/30/2022	Unauthorized Access/Disclosure	Other	Yes
Michigan Avenue Immediate Care	IL	Healthcare Provider	144104	06/30/2022	Hacking/IT Incident	Network Server	No
OrthoWest, PC	NE	Healthcare Provider	1369	06/30/2022	Hacking/IT Incident	Email	No
dormant see master file 489659_ Benefit Plan Administrators, Inc.	VA	Business Associate	628	06/30/2022	Hacking/IT Incident	Network Server	Yes
dormant see master file 489659_ Benefit Plan Administrators, Inc.	VA	Business Associate	1145	06/29/2022	Hacking/IT Incident	Network Server	Yes
Catholic Health System	NY	Healthcare Provider	904	06/29/2022	Hacking/IT Incident	Email	Yes	The covered entity (CE), Catholic Health System, reported that its business associate (BA) was the victim of an email phishing attack affecting the protected health information (PHI) of 904 individuals. The PHI involved included names, dates of birth, medical record numbers, and other treatment information. The BA notified affected individuals; the CE notified HHS, provided media notice, and post…
Kevin Wolf, DPM d/b/a Goldsboro Podiatry	NC	Healthcare Provider	30669	06/28/2022	Hacking/IT Incident	Network Server	Yes
St Joseph Heritage Health	CA	Healthcare Provider	7216	06/28/2022	Hacking/IT Incident	Network Server	Yes
Surgery Partners (North Carolina Specialty Hospital)	TN	Business Associate	8258	06/28/2022	Hacking/IT Incident	Network Server	Yes
Surgery Partners (Lafayette Surgical Specialty Hospital)	TN	Business Associate	3527	06/28/2022	Hacking/IT Incident	Network Server	Yes
Mattax Neu Prater Eye Center, Inc.	MO	Healthcare Provider	92361	06/28/2022	Hacking/IT Incident	Electronic Medical Record	Yes
dormant see master file 489659_ Benefit Plan Administrators, Inc.	VA	Business Associate	735	06/27/2022	Hacking/IT Incident	Network Server	Yes
dormant see master file 489659_ Benefit Plan Administrators, Inc.	VA	Business Associate	1267	06/27/2022	Hacking/IT Incident	Network Server	Yes
Rodeo Pharmacy Inc	NJ	Healthcare Provider	1574	06/24/2022	Unauthorized Access/Disclosure	Email	No	The covered entity (CE), Rodeo Pharmacy, reported that an employee emailed documents that contained the protected health information (PHI) of 1,574 individuals to his personal email account. The PHI involved included names, addresses, telephone numbers, dates of birth, medication information, and health insurance information. The CE notified HHS, affected individuals, the media, and local law enf…
University Pediatric Dentistry	NY	Healthcare Provider	6843	06/24/2022	Hacking/IT Incident	Email	No
Foxhall Ob Gyn Associates	DC	Healthcare Provider	27000	06/24/2022	Unauthorized Access/Disclosure	Other	No
Hudson Regional Hospital	NJ	Healthcare Provider	1300	06/22/2022	Hacking/IT Incident	Network Server	Yes
Winslow Memorial Hospital d/b/a Little Colorado Medical Center	AZ	Healthcare Provider	1000	06/21/2022	Hacking/IT Incident	Network Server	No
Phelps County Regional Medical Center d/b/a Phelps Health	MO	Healthcare Provider	12602	06/21/2022	Hacking/IT Incident	Network Server	Yes
Center for Sight, Inc.	MA	Healthcare Provider	41041	06/20/2022	Hacking/IT Incident	Electronic Medical Record	Yes
Alabama Eye &Cataract, P.C.	AL	Healthcare Provider	25900	06/20/2022	Hacking/IT Incident	Network Server	Yes
Yale New Haven Hospital	CT	Healthcare Provider	19496	06/17/2022	Unauthorized Access/Disclosure	Other	No
ARC Industries Inc. of Franklin County	OH	Healthcare Provider	22011	06/17/2022	Hacking/IT Incident	Network Server	No
Aloha Laser Vision	HI	Healthcare Provider	43263	06/17/2022	Hacking/IT Incident	Electronic Medical Record	Yes
Help at Home	IL	Healthcare Provider	800	06/17/2022	Improper Disposal	Paper/Films	No
Sharper Vision P.A.	KS	Healthcare Provider	6891	06/17/2022	Hacking/IT Incident	Network Server	Yes	The covered entity (CE), Sharper Vision, reported that its business associate (BA) experienced a cyber-attack that compromised the protected health information (PHI) of 6,891 individuals. The PHI involved included names, addresses, dates of birth, drivers’ license numbers, Social Security numbers, claims and financial information, diagnoses, and other treatment information. The CE notified HHS, a…
Stokes Regional Eye Centers	SC	Healthcare Provider	266170	06/17/2022	Hacking/IT Incident	Network Server	Yes	Stokes Regional Eye Centers, the covered entity (CE), reported that its business associate (BA) experienced a cyber-attack that compromised the protected health information (PHI) of 266,170 individuals. The PHI involved included names, addresses, dates of birth, drivers’ license numbers, Social Security numbers, claims information, diagnoses, lab results, medications prescribed, and other treatme…
Kernersville Eye Surgeons, P.C.	NC	Healthcare Provider	13412	06/17/2022	Hacking/IT Incident	Electronic Medical Record	Yes
UNC Lenoir Health Care	NC	Healthcare Provider	5007	06/17/2022	Hacking/IT Incident	Network Server	Yes	The covered entity (CE), UNC Lenoir Health Care, reported that its business associate (BA) was the victim of a security incident that compromised the protected health information (PHI) of 5,007 individuals. The PHI involved included names, Social Security numbers, addresses, telephone numbers, email addresses, dates of birth, and other treatment information. The CE notified HHS, affected individu…
Tosoh America, Inc.	OH	Health Plan	880	06/17/2022	Hacking/IT Incident	Email	No
New Schryver, LLC d/b/a/ TridentCare	MD	Healthcare Provider	6200	06/16/2022	Theft	Other	No
City of Cincinnati Health Plan	OH	Health Plan	9769	06/16/2022	Unauthorized Access/Disclosure	Network Server	No
Long Vision Center	TX	Healthcare Provider	29237	06/16/2022	Hacking/IT Incident	Electronic Medical Record	Yes
Carolina Eyecare Physicians, LLC	SC	Healthcare Provider	68739	06/16/2022	Hacking/IT Incident	Electronic Medical Record	Yes
Liberty Healthcare Group	NC	Healthcare Provider	2191	06/16/2022	Hacking/IT Incident	Email	No
Mason Tenders’ District Council Welfare Fund	NY	Health Plan	13344	06/16/2022	Hacking/IT Incident	Network Server	No
Baptist Medical Center	TX	Healthcare Provider	1608549	06/15/2022	Hacking/IT Incident	Network Server	No
The Vicksburg Clinic, LLC	MS	Healthcare Provider	744	06/15/2022	Hacking/IT Incident	Network Server	No	The covered entity (CE), The Vicksburg Clinic, reported that it experienced a cybersecurity attack that affected the protected health information (PHI) of 744 individuals. The PHI involved included names, dates of birth, addresses, medical record numbers, diagnoses, and other treatment information. The CE notified HHS, affected individuals, the media, and posted substitute notice on its website. …
Resolute Health Hospital	TX	Healthcare Provider	54239	06/15/2022	Hacking/IT Incident	Network Server	No
UW Medicine	WA	Healthcare Provider	763	06/15/2022	Theft	Laptop	No
Sight Partners Physicians, P.C.	WA	Healthcare Provider	86101	06/14/2022	Hacking/IT Incident	Electronic Medical Record	Yes
Cherry Creek Eye Physicians and Surgeons, P.C.	CO	Healthcare Provider	17732	06/14/2022	Hacking/IT Incident	Electronic Medical Record	Yes	The covered entity (CE), Cherry Creek Eye Physicians and Surgeons, reported that its business associate (BA) experienced a cybersecurity incident that compromised the protected health information (PHI) of 17,732 individuals. The PHI involved included names, addresses, dates of birth, Social Security numbers, diagnoses, and other treatment information. The CE notified HHS, affected individuals, th…
DialAmerica Marketing, Inc.	NJ	Business Associate	19796	06/12/2022	Hacking/IT Incident	Network Server	Yes
Lori A. Harkins MD, P.C. dba Harkins Eye Clinic	NE	Healthcare Provider	23993	06/10/2022	Hacking/IT Incident	Electronic Medical Record	Yes	The covered entity (CE), Lori A. Harkins, MD dba Harkins Eye Center, reported that its business associate (BA) was the victim of a hacking attack that compromised the protected health information (PHI) of approximately 23,993 individuals. The PHI involved included names, Social Security numbers, addresses, dates of birth, and diagnoses. The CE notified HHS, affected individuals, the media, and pr…
MCG Health, LLC	WA	Business Associate	793283	06/10/2022	Hacking/IT Incident	Network Server	Yes
Bayshore Brightwaters Rescue Ambulance, Inc.	NY	Healthcare Provider	500	06/10/2022	Hacking/IT Incident	Email	No
Precision Eye Care, Ltd.	MO	Healthcare Provider	58462	06/10/2022	Hacking/IT Incident	Electronic Medical Record	Yes	The covered entity (CE), Precision Eye Center, reported that its business associate (BA) experienced a cyber-attack that affected the protected health information (PHI) of approximately 58,462 individuals. The PHI involved included names, addresses, Social Security numbers, birthdates, and diagnoses. In response to the breach, the CE notified HHS, affected individuals, the media, and provided sub…
Yuma Regional Medical Center	AZ	Healthcare Provider	737448	06/09/2022	Hacking/IT Incident	Network Server	No
90 Degree Benefits, Inc.	WI	Business Associate	172450	06/09/2022	Hacking/IT Incident	Network Server	Yes
Christiana Spine Center, PA	DE	Healthcare Provider	3500	06/09/2022	Hacking/IT Incident	Network Server	No
Heartland Healthcare Services	OH	Healthcare Provider	2763	06/09/2022	Hacking/IT Incident	Network Server	No
Chesapeake Eye Center PA	MD	Healthcare Provider	32770	06/09/2022	Hacking/IT Incident	Network Server	Yes
Southern Ohio Medical Center	OH	Healthcare Provider	1333	06/08/2022	Hacking/IT Incident	Network Server	Yes
CLARENDON HEALTH AND WELLNESS CENTER	SC	Healthcare Provider	3300	06/08/2022	Theft	Desktop Computer, Electronic Medical Record, Laptop, Other Portable Electronic Device	No
Orangeburg Eye Center	SC	Healthcare Provider	9000	06/08/2022	Hacking/IT Incident	Network Server	Yes
Central Florida Inpatient Medicine	FL	Healthcare Provider	19625	06/07/2022	Hacking/IT Incident	Email	No	The covered entity (CE), Central Florida Inpatient Medicine, reported that an employee was the victim of an email phishing attack that affected the protected health information (PHI) of 19,625 individuals. The PHI involved included names, addresses, dates of birth, Social Security numbers, drivers’ license numbers, diagnoses, lab results, medications prescribed, and other treatment information. T…
Bergen's Promise, Inc.	NJ	Business Associate	6948	06/07/2022	Hacking/IT Incident	Email	Yes
Atrium Health at Home	NC	Healthcare Provider	6695	06/07/2022	Hacking/IT Incident	Email	No
Texas Tech University Health Sciences Center	TX	Healthcare Provider	1290104	06/07/2022	Hacking/IT Incident	Other	Yes
Grandview Medical Center	AL	Healthcare Provider	1126	06/06/2022	Theft	Paper/Films	No
Memorial Community Health, Inc.	NE	Healthcare Provider	1658	06/06/2022	Hacking/IT Incident	Network Server	No
Spectrum Eye Physicians	CA	Healthcare Provider	175000	06/06/2022	Hacking/IT Incident	Network Server	Yes
Priority Health	MI	Health Plan	795	06/04/2022	Loss	Paper/Films	No	The covered entity (CE), Priority Health, reported that a box mailed thorough FedEx that contained the protected health information (PHI) of 795 individuals was lost in transit. The PHI involved included names, addresses, Social Security numbers, dates of birth, and financial and clinical information. The CE notified HHS, affected individuals, and the media.
McCoy Vision Center	AL	Healthcare Provider	33930	06/03/2022	Hacking/IT Incident	Electronic Medical Record	Yes	The covered entity (CE), McCoy Vision Center, reported that its business associate (BA) experienced a hacking attack that compromised the protected health information (PHI) of 33,930 individuals. The PHI involved included names, addresses, dates of birth, Social Security numbers, and diagnostic information. The CE notified HHS, affected individuals, the media, and provided substitute notice. In i…
Kaiser Foundation Health Plan of Washington	WA	Healthcare Provider	69589	06/03/2022	Hacking/IT Incident	Email	No
Clinivate LLC	CA	Business Associate	77652	06/02/2022	Hacking/IT Incident	Network Server	Yes
The Rothman Orthopaedic Institute	PA	Healthcare Provider	874	06/02/2022	Unauthorized Access/Disclosure	Paper/Films	No	The covered entity (CE), Rothman Orthopaedic Institute, reported that a former employee retained the protected health information (PHI) of approximately 874 individuals. The PHI involved included names, addresses, dates of birth, treatment information, and financial information. The CE notified HHS, affected individuals, and the media. The CE also set up a call center for questions or concerns an…
TOTS, Inc. dba Kiddos' Clubhouse	GA	Healthcare Provider	1868	06/02/2022	Hacking/IT Incident	Network Server	No	The covered entity (CE), TOTS Inc. dba Kiddos’ Clubhouse, reported that it was the victim of a cyberattack affecting the protected health information (PHI) of 1,868 individuals. The PHI involved included names, addresses, dates of birth, diagnoses, and health insurance and other treatment information. The CE notified HHS, affected individuals, the media, and posted substitute notice on its websit…
University of Kansas Health System - Great Bend Campus	KS	Healthcare Provider	926	06/01/2022	Improper Disposal	Paper/Films	No
Smile Solutions	WA	Healthcare Provider	8000	06/01/2022	Hacking/IT Incident	Desktop Computer, Electronic Medical Record, Network Server	No
Burman & Zuckerbrod Ophthalmology Associates, P.C.	MI	Healthcare Provider	1337	06/01/2022	Hacking/IT Incident	Electronic Medical Record	Yes
Fishman Vision	CA	Healthcare Provider	2646	06/01/2022	Hacking/IT Incident	Electronic Medical Record	Yes
Allied Urological Services, LLC	NY	Business Associate	6280	05/31/2022	Hacking/IT Incident	Email	Yes
Associated Ophthalmologists of Kansas City, P.C.	MO	Healthcare Provider	13461	05/31/2022	Hacking/IT Incident	Electronic Medical Record	No
Virginia Mason Medical Center	WA	Healthcare Provider	1523	05/31/2022	Hacking/IT Incident	Network Server	No
AU Health	GA	Healthcare Provider	50631	05/27/2022	Hacking/IT Incident	Electronic Medical Record, Other	Yes
Shoreline Eye Group	CT	Healthcare Provider	57047	05/27/2022	Hacking/IT Incident	Electronic Medical Record	Yes	The covered entity (CE), Shoreline Eye Group, reported that its business associate (BA) was the victim of a breach affecting the protected health information (PHI) of 57,047 individuals. The PHI involved included names, addresses, Social Security numbers, dates of birth, and diagnoses and conditions. The CE notified HHS, affected individuals, and the media. In response to the breach, the BA imple…
Sylvester Eye Care	OK	Healthcare Provider	19377	05/27/2022	Hacking/IT Incident	Electronic Medical Record	Yes
Platinum Hospitalists LLP	NV	Healthcare Provider	5535	05/27/2022	Hacking/IT Incident	Email	No	The covered entity (CE), Platinum Hospitalists, reported that an employee was the victim of an email phishing attack affecting the protected health information (PHI) of 5,535 individuals. The PHI involved included names, dates of birth, diagnoses/conditions, and claims information. The CE notified HHS, affected individuals, and the media. In response to the breach, the CE retrained its workforce …
Shields Health Care Group, Inc.	MA	Business Associate	2000000	05/27/2022	Hacking/IT Incident	Network Server	Yes
Finkelstein Eye Associates	IL	Healthcare Provider	48587	05/27/2022	Hacking/IT Incident	Electronic Medical Record, Network Server	Yes
Virginia Commonwealth University Health System	VA	Healthcare Provider	4441	05/27/2022	Unauthorized Access/Disclosure	Electronic Medical Record	No
University of Chicago Medical Center	IL	Healthcare Provider	2568	05/27/2022	Hacking/IT Incident	Email	No
BJC Health System	MO	Business Associate	500	05/27/2022	Hacking/IT Incident	Email	Yes
Stephen Sims, MD, PA dba North Lakes Pain Consultants	TX	Healthcare Provider	8620	05/27/2022	Hacking/IT Incident	Network Server	No
Capsule	NY	Healthcare Provider	27486	05/27/2022	Hacking/IT Incident	Network Server	No
John Knox Village of Florida	FL	Healthcare Provider	5000	05/27/2022	Hacking/IT Incident	Email	No
NLB Corporation	MI	Health Plan	1943	05/26/2022	Hacking/IT Incident	Network Server	No
Aon PLC	IL	Business Associate	129682	05/26/2022	Hacking/IT Incident	Network Server	Yes
Comstar, LLC	MA	Business Associate	68957	05/26/2022	Hacking/IT Incident	Network Server	Yes
Fred Hutchinson Cancer Center	WA	Healthcare Provider	500	05/25/2022	Hacking/IT Incident	Email	No
Moyes Eye Center, PC	MO	Healthcare Provider	38000	05/25/2022	Hacking/IT Incident	Electronic Medical Record	Yes
The Multiple Sclerosis Center of Atlanta	GA	Healthcare Provider	2820	05/25/2022	Hacking/IT Incident	Email	No
Family Health Care, Inc	KS	Healthcare Provider	33619	05/24/2022	Hacking/IT Incident	Network Server	No
Val Verde Regional Medical Center (“VVRMC”)	TX	Healthcare Provider	86562	05/24/2022	Hacking/IT Incident	Network Server	No
Allwell Behavioral Health Services	OH	Healthcare Provider	29972	05/23/2022	Hacking/IT Incident	Network Server	No
Washington University School of Medicine	MO	Health Plan	500	05/23/2022	Hacking/IT Incident	Email	No
Creative Hospice Care, Inc. dba Homestead Hospice & Palliative Care	GA	Healthcare Provider	28332	05/23/2022	Hacking/IT Incident	Email, Laptop	No
County of Santa Barbara, Department of Behavioral Wellness	CA	Healthcare Provider	601	05/23/2022	Unauthorized Access/Disclosure	Desktop Computer, Electronic Medical Record, Laptop	No
Oswego County Opportunities, Inc.	NY	Healthcare Provider	7766	05/20/2022	Hacking/IT Incident	Email	No
Health Care Administrative Services	VA	Healthcare Provider	500	05/20/2022	Unauthorized Access/Disclosure	Desktop Computer, Electronic Medical Record, Email, Network Server, Paper/Films	No	The business associate (BA), Health Care Administrative Services, reported that one of its employees removed the protected health information (PHI) of 500 individuals from its computer systems. The PHI involved included names, Social Security and drivers’ license numbers, addresses, dates of birth, diagnoses, medications prescribed, and financial information. The BA notified HHS and affected indi…
Aesto, LLC d/b/a Aesto Health	AL	Business Associate	17400	05/20/2022	Hacking/IT Incident	Network Server	Yes
OE Enterprises, Inc.	NC	Healthcare Provider	4075	05/20/2022	Hacking/IT Incident	Email	No
Alameda Health System	CA	Healthcare Provider	90000	05/20/2022	Hacking/IT Incident	Email	No
Julieta Y. Echeverria D.D.S., Inc.	CA	Healthcare Provider	529	05/20/2022	Theft	Paper/Films	No	The covered entity (CE), Julieta Y. Echeverria, DDS, reported that her office was burglarized and documents that contained the protected health information (PHI) of 529 individuals, were stolen. The PHI involved included names, dates of birth, diagnoses/conditions, Social Security numbers, and other treatment information. The CE notified HHS, affected individuals, the media, local law enforcement…
Georgia Pain and Spine Care	GA	Healthcare Provider	1056	05/20/2022	Unauthorized Access/Disclosure	Email	Yes
Partnership HealthPlan of California	CA	Health Plan	854913	05/18/2022	Hacking/IT Incident	Network Server	No
Bryan County Ambulance Authority	OK	Healthcare Provider	14273	05/18/2022	Hacking/IT Incident	Network Server	No
Allaire Healthcare Group	NJ	Healthcare Provider	13148	05/17/2022	Hacking/IT Incident	Email	No
Northern Rockies Orthopaedics	MT	Healthcare Provider	6701	05/17/2022	Hacking/IT Incident	Email	No
Heidell, Pittoni, Murphy & Bach, LLP	NY	Business Associate	114979	05/16/2022	Hacking/IT Incident	Network Server	Yes
Health Insurance Plan of Greater New York	NY	Health Plan	792	05/16/2022	Unauthorized Access/Disclosure	Paper/Films	No	The covered entity (CE), Health Insurance Plan of Greater New York, reported that an employee inadvertently mailed documents that contained the protected health information (PHI) of 792 individuals to the wrong recipients. The PHI involved included names, member identification numbers, and claims and other treatment information. The CE notified HHS, affected individuals, and the media. In its mit…
EmblemHealth Plan, Inc.	NY	Health Plan	11399	05/16/2022	Unauthorized Access/Disclosure	Paper/Films	No	The covered entity (CE), EmblemHealth Plan, reported that an employee inadvertently mailed the protected health information (PHI) of 11,399 individuals to the wrong recipients. The PHI involved included names, member identification numbers, and claims and treatment information. The CE notified HHS, affected individuals, and the media. In response to the breach, the CE strengthened its administrat…
ConnectiCare	CT	Health Plan	1196	05/16/2022	Unauthorized Access/Disclosure	Paper/Films	No	The covered entity (CE), ConnectiCare, reported that an employee inadvertently mailed the protected health information (PHI) of 1,196 individuals to the wrong recipients. The PHI involved included names, member identification numbers, and claims and treatment information. The CE notified HHS, affected individuals, and the media. In response to the breach, the CE strengthened its administrative sa…
Healthcare Assistance Plan for Employees of Seventh-day Adventist Organization of the North American Division	MD	Health Plan	2008	05/13/2022	Hacking/IT Incident	Network Server	No
Parker-Hannifin Corporation Group Health Plans	OH	Health Plan	119513	05/13/2022	Hacking/IT Incident	Network Server	No
Schneck Medical Center	IN	Healthcare Provider	92311	05/13/2022	Hacking/IT Incident	Network Server	No
Behavioral Health Partners of Metrowest, LLC.	MA	Business Associate	10920	05/12/2022	Hacking/IT Incident	Network Server	Yes
Genetics & IVF Institute	VA	Healthcare Provider	606	05/11/2022	Hacking/IT Incident	Network Server	No
Summit Healthcare Association	AZ	Healthcare Provider	1403	05/11/2022	Hacking/IT Incident	Network Server	Yes
Motion Picture Industry Health Plan	CA	Health Plan	16838	05/11/2022	Unauthorized Access/Disclosure	Paper/Films	No
RiverKids Pediatric Home Health	TX	Healthcare Provider	3494	05/10/2022	Hacking/IT Incident	Email	No
McKenzie Health System	MI	Healthcare Provider	25318	05/10/2022	Hacking/IT Incident	Network Server	No
Cypress Healthcare, LLC	AL	Healthcare Provider	899	05/09/2022	Theft	Laptop	No	Cypress Healthcare, the covered entity (CE), reported that a laptop was stolen from an employee’s car. This breach affected the protected health information (PHI) of 899 individuals. The PHI involved included names and dates of birth. The CE notified HHS, affected individuals, the media, local law enforcement, and posted substitute notice to its website. In its mitigation efforts, the CE implemen…
NuLife Med, LLC	NH	Healthcare Provider	81244	05/09/2022	Hacking/IT Incident	Network Server	No
Healthfirst	NY	Health Plan	5048	05/09/2022	Unauthorized Access/Disclosure	Paper/Films	No
Oklahoma City Indian Clinic	OK	Healthcare Provider	38239	05/09/2022	Hacking/IT Incident	Network Server	No
Mindpath Care Centers, North Carolina, PLLC	NC	Healthcare Provider	1781	05/06/2022	Hacking/IT Incident	Email	No
Mississippi Sports Medicine and Orthopaedic Center - MSMOC	MS	Healthcare Provider	500	05/06/2022	Hacking/IT Incident	Network Server	No
North Alabama Bone & Joint Clinic, P.C.	AL	Healthcare Provider	500	05/06/2022	Hacking/IT Incident	Email, Network Server	No
Covenant Care California, LLC, on behalf of Wagner Heights Nursing and Rehabilitation Center	CA	Healthcare Provider	4676	05/06/2022	Hacking/IT Incident	Email	No
CareSource, Inc	OH	Health Plan	959	05/06/2022	Unauthorized Access/Disclosure	Laptop	Yes
Guardian Pharmacy of Cincinnati LLC dba Mullaney’s, A Guardian Pharmacy	OH	Healthcare Provider	1720	05/06/2022	Unauthorized Access/Disclosure	Email	No
WellDyneRx, LLC	FL	Healthcare Provider	5122	05/06/2022	Hacking/IT Incident	Email	No	The covered entity (CE), WellDyneRX, reported that an employee was the victim of an email phishing attack that compromised the protected health information (PHI) of 5,122 individuals. This case was consolidated into an existing breach investigation of the CE.
Optum, Inc.	MN	Business Associate	1584	05/06/2022	Unauthorized Access/Disclosure	Paper/Films	Yes
SAC Health System	CA	Healthcare Provider	149940	05/05/2022	Theft	Paper/Films	No
Greater Nashua Mental Health	NH	Healthcare Provider	1085	05/04/2022	Hacking/IT Incident	Network Server	No
Vail Health Services	CO	Healthcare Provider	41889	05/04/2022	Hacking/IT Incident	Network Server	No
Thompson Child & Family Focus	NC	Healthcare Provider	986	05/03/2022	Hacking/IT Incident	Network Server	No
Kenosha Community Health Center	WI	Healthcare Provider	2688	05/03/2022	Hacking/IT Incident	Email	No	The covered entity (CE), Kenosha Community Health Center, reported that one of its employees was the victim of an email phishing attack that compromised the protected health information (PHI) of 2,688 individuals. The PHI involved names, dates of birth, Social Security numbers, diagnoses, medications prescribed, and other treatment information. The CE notified HHS, affected individuals, the media…
Shutterfly, LLC	CA	Business Associate	2641	05/03/2022	Loss	Paper/Films	Yes
FPS Medical Center	AZ	Healthcare Provider	28024	05/02/2022	Hacking/IT Incident	Network Server	No
National Imaging Associates, Inc.	MD	Business Associate	744	05/02/2022	Unauthorized Access/Disclosure	Laptop	Yes
Methodist Le Bonheur Healthcare	TN	Healthcare Provider	1370	05/02/2022	Unauthorized Access/Disclosure	Desktop Computer	No
Ad Astra Eye LLC	KS	Healthcare Provider	3684	04/29/2022	Hacking/IT Incident	Electronic Medical Record	Yes
Salusive Health Inc. MyNurse	CA	Healthcare Provider	1072	04/29/2022	Hacking/IT Incident	Network Server	No
Refuah Health Center	NY	Healthcare Provider	260740	04/29/2022	Hacking/IT Incident	Network Server	No
Frank Eye Center, P.A.	KS	Healthcare Provider	26333	04/29/2022	Hacking/IT Incident	Electronic Medical Record	Yes
Arkfeld, Parson, and Goldstein, P.C. doing business as ilumin	NE	Healthcare Provider	14984	04/29/2022	Hacking/IT Incident	Electronic Medical Record	Yes
The People Concern	CA	Healthcare Provider	7600	04/28/2022	Hacking/IT Incident	Email	No
Regional Eye Associates, Inc. & Surgical Eye Center of Morgantown	WV	Healthcare Provider	194035	04/28/2022	Hacking/IT Incident	Network Server	Yes
Northern Eye Care Associates, P.C.	MI	Healthcare Provider	8000	04/28/2022	Hacking/IT Incident	Network Server	Yes
Sterling Healthcare Holdings, LLC DBA Cordant Health Solutions	CO	Healthcare Provider	500	04/28/2022	Hacking/IT Incident	Email	No
Affiliated Eye Surgeons	MI	Healthcare Provider	23400	04/28/2022	Hacking/IT Incident	Network Server	No
SUMMIT EYE ASSOCIATES P.C.	TN	Healthcare Provider	53818	04/27/2022	Hacking/IT Incident	Electronic Medical Record	Yes	Summit Eye Associates, the covered entity (CE), reported that its business associate (BA) experienced a cyber-attack that compromised the protected health information (PHI) of 53,818 individuals. The PHI involved included names, dates of birth, medical record numbers, health insurance information, Social Security numbers, and other treatment information. The CE notified HHS, affected individuals,…
Allied Eye Physicians and Surgeons, Inc.	OH	Healthcare Provider	20651	04/27/2022	Hacking/IT Incident	Network Server	Yes
Southern Ohio Medical Center	OH	Healthcare Provider	15136	04/26/2022	Hacking/IT Incident	Network Server	No
Select Benefits Group, LLC dba Dental Select	UT	Business Associate	1035	04/26/2022	Hacking/IT Incident	Email	Yes
ARcare	AR	Healthcare Provider	345353	04/25/2022	Hacking/IT Incident	Network Server	No
King County Public Hospital District No. 2 d/b/a EvergreenHealth	WA	Healthcare Provider	20533	04/22/2022	Hacking/IT Incident	Network Server	Yes	The covered entity (CE), King County Public Hospital District No. 2 dba EvergreenHealth, reported that is business associate suffered a ransomware attack affecting the protected health information (PHI) of 20,533 individuals. The PHI involved included names, diagnoses, medications prescribed, dates of birth, and other treatment information. The CE notified HHS, affected individuals, and the media…
Montefiore Medical Center	NY	Healthcare Provider	3717	04/22/2022	Unauthorized Access/Disclosure	Electronic Medical Record	No
The Mental Health Center of Greater Manchester	NH	Healthcare Provider	1322	04/22/2022	Hacking/IT Incident	Network Server	Yes
Illinois Gastroenterology Group, PLLC	IL	Healthcare Provider	227943	04/22/2022	Hacking/IT Incident	Network Server	No
JM Pension Advisory Inc.	MD	Business Associate	897	04/22/2022	Loss	Other Portable Electronic Device	Yes
National Imaging Associates, Inc.	MD	Business Associate	616	04/22/2022	Unauthorized Access/Disclosure	Laptop	Yes
Homestead Bldg Sys,Inc.Health Plan	VA	Health Plan	727	04/21/2022	Hacking/IT Incident	Network Server	No
The Energy Cooperative Group Benefits Plan	OH	Health Plan	875	04/21/2022	Hacking/IT Incident	Network Server	No
County of Los Angeles Department of Mental Health	CA	Healthcare Provider	5129	04/20/2022	Hacking/IT Incident	Email	No
Healthplex, Inc.	NY	Health Plan	89955	04/20/2022	Hacking/IT Incident	Email	No
La Casa de Salud	NY	Healthcare Provider	9969	04/20/2022	Hacking/IT Incident	Email	No	The covered entity (CE), La Casa de Salud, reported that an employee was the victim of an email phishing attack affecting the protected health information (PHI) of 9,969 individuals. The PHI involved included names, Social Security numbers, addresses, dates of birth, medical record numbers, health insurance information, diagnoses, medication information, and other treatment information. The CE no…
Wayne Family Practice Associates, PC	GA	Healthcare Provider	5944	04/19/2022	Hacking/IT Incident	Network Server	No
Fairfield County Implants and Periodontics, LLC	CT	Healthcare Provider	10502	04/19/2022	Hacking/IT Incident	Email	No
Optima Dermatology Holdings, LLC	NH	Healthcare Provider	59872	04/18/2022	Hacking/IT Incident	Email	No
HealthActions, P.A.	AL	Healthcare Provider	2369	04/18/2022	Hacking/IT Incident	Email	No
Canon Business Process Services Inc	NY	Business Associate	1625	04/15/2022	Unauthorized Access/Disclosure	Paper/Films	Yes
Canon Business Process Services Inc	NY	Business Associate	745	04/15/2022	Unauthorized Access/Disclosure	Paper/Films	Yes
Canon Business Process Services Inc	NY	Business Associate	8015	04/15/2022	Unauthorized Access/Disclosure	Paper/Films	Yes
Spectrum Health System	MI	Healthcare Provider	794	04/15/2022	Unauthorized Access/Disclosure	Electronic Medical Record	No
Central Florida Cardiology Group	FL	Healthcare Provider	1186	04/14/2022	Hacking/IT Incident	Network Server	Yes	The covered entity (CE), Central Florida Cariology Group, reported that its business associate (BA) experienced a cybersecurity attack that affected the protected health information (PHI) of 1,168 individuals. The PHI involved included names, addresses, dates of birth, Social Security numbers, drivers’ license numbers, claims and financial information, diagnoses, lab results, and medications pres…
New Creation Counseling Center	OH	Healthcare Provider	24029	04/14/2022	Hacking/IT Incident	Network Server, Other	No
Newman Regional Health	KS	Healthcare Provider	52224	04/14/2022	Hacking/IT Incident	Email	No
Mountain Area Health Education Center dba MAHEC	NC	Healthcare Provider	1115	04/14/2022	Improper Disposal	Paper/Films	No	The covered entity (CE), Mountain Area Health Education Center dba MAHEC, reported that an employee placed documents containing the protected health information (PHI) of 1,115 individuals in an unsecured recycling bin. The PHI involved included names, addresses, dates of birth, Social Security numbers, and health insurance information. The CE notified HHS, affected individuals, and the media. In …
Onehome Health Solutions	FL	Healthcare Provider	15401	04/13/2022	Theft	Laptop	No
Lutheran Services Carolinas	NC	Business Associate	1226	04/12/2022	Hacking/IT Incident	Network Server	Yes
Adaptive Health Integrations	ND	Healthcare Provider	510574	04/11/2022	Hacking/IT Incident	Network Server	No
Healthcare Collections - I, LLC	AZ	Business Associate	900	04/11/2022	Unauthorized Access/Disclosure	Paper/Films	Yes	The covered entity (CE), Healthcare Collections-I, reported that an employee of its business associate mailed the protected health information (PHI) of 900 individuals to the wrong recipients. The PHI involved included names, addresses, and other clinical and treatment information. The CE notified HHS and affected individuals. In response to the breach, the CE corrected the mailing error and impl…
Chinese Community Health Plan	CA	Health Plan	502	04/11/2022	Unauthorized Access/Disclosure	Paper/Films	No
Von Behren & Hunter LLP	CA	Business Associate	5852	04/11/2022	Hacking/IT Incident	Network Server	Yes
Altoona Area School District Health Plan	PA	Health Plan	9196	04/11/2022	Hacking/IT Incident	Network Server	No
The MetroHealth System	OH	Healthcare Provider	1748	04/11/2022	Unauthorized Access/Disclosure	Electronic Medical Record, Email, Paper/Films	No
Pediatric Associates, P.C.	VA	Healthcare Provider	13000	04/08/2022	Hacking/IT Incident	Network Server	Yes
Ballad Health	TN	Healthcare Provider	4295	04/08/2022	Hacking/IT Incident	Email	No
Georgia Pines CSB	GA	Healthcare Provider	24000	04/08/2022	Theft	Laptop, Other	No
WellStar Health System, Inc.	GA	Healthcare Provider	30417	04/08/2022	Hacking/IT Incident	Email	No	The covered entity (CE), WellStar Health System, Inc., reported that several employees were victims of an email phishing attack affecting the protected health information (PHI) of 30,417 individuals. The PHI involved included names, lab results, and other treatment information. The CE notified HHS, affected individuals, the media, and provided substitute notice. In response to the breach, the CE …
East Tennessee Children's Hospital	TN	Healthcare Provider	501	04/07/2022	Hacking/IT Incident	Network Server	No
SummaCare Inc	OH	Health Plan	716	04/07/2022	Unauthorized Access/Disclosure	Network Server	No
Bishop Eye Center	SC	Healthcare Provider	2292	04/07/2022	Hacking/IT Incident	Network Server	No
Advantage Benefits Group	MI	Business Associate	7147	04/06/2022	Hacking/IT Incident	Email	Yes
Kaiser Foundation Health Plan, Inc.	CA	Health Plan	695	04/06/2022	Unauthorized Access/Disclosure	Network Server	Yes	The covered entity (CE), Kaiser Foundation Health Plan, Inc., reported that its business associate (BA) made the protected health information (PHI) of 695 individuals viewable to others. The PHI involved included names and financial information. The CE notified HHS, affected individuals, the media, and posted substitute notice on its website. Following the breach, the CE implemented additional ad…
Central Vermont Eye Care	VT	Healthcare Provider	29892	04/06/2022	Hacking/IT Incident	Electronic Medical Record, Other	Yes	The covered entity (CE), Central Vermont Eye Care, reported that its business associate (BA) experienced a breach that affected the protected health information (PHI) of 29,892 individuals. The PHI involved included names, addresses, Social Security numbers, dates of birth, and clinical information including diagnoses and conditions. The CE notified HHS, affected individuals, the media, and poste…
State of Arizona Department of Administration	AZ	Health Plan	820	04/05/2022	Unauthorized Access/Disclosure	Paper/Films	Yes
River City Insurance Group d/b/a Lavinder Group & Associates	VA	Business Associate	1118	04/05/2022	Hacking/IT Incident	Email	Yes
The Guidance Center, Inc.	AZ	Healthcare Provider	23104	04/05/2022	Hacking/IT Incident	Email	No	The covered entity (CE), The Guidance Center, reported that several employees were victims of an email phishing attack that compromised the protected health information (PHI) of 23,104 individuals. The PHI involved included names, addresses, dates of birth, drivers’ license and Social Security numbers, financial information, diagnoses/conditions, lab results, and medication information. The CE no…
Urgent Team Holdings	TN	Healthcare Provider	166601	03/31/2022	Hacking/IT Incident	Network Server	No
Englewood Health	NJ	Healthcare Provider	3901	03/30/2022	Hacking/IT Incident	Network Server	No
Resources for Human Development	PA	Healthcare Provider	46673	03/29/2022	Theft	Other Portable Electronic Device	No
Law Enforcement Health Benefits, Inc.	PA	Health Plan	85282	03/28/2022	Hacking/IT Incident	Network Server	No
Medical Surgical Eye Care	KS	Healthcare Provider	2000	03/28/2022	Hacking/IT Incident	Network Server	No
Super Care, Inc. dba SuperCare Health	CA	Healthcare Provider	318379	03/28/2022	Hacking/IT Incident	Network Server	No
Charleston Area Medical Center, Inc.	WV	Healthcare Provider	54000	03/28/2022	Hacking/IT Incident	Email	No
Colorado Physician Partners, PLLC	CO	Healthcare Provider	12877	03/25/2022	Hacking/IT Incident	Email	No
Cytometry Specialists, Inc., d/b/a CSI Laboratories	GA	Healthcare Provider	312000	03/25/2022	Hacking/IT Incident	Network Server	No
Lutheran Social Services of Illinois	IL	Healthcare Provider	1000	03/25/2022	Hacking/IT Incident	Network Server	No
Christie Business Holdings Company, P.C.	IL	Healthcare Provider	502869	03/25/2022	Hacking/IT Incident	Email	No
Advanced Medical Practice Management	NJ	Business Associate	56427	03/23/2022	Hacking/IT Incident	Network Server	Yes
Thomas Allen, Inc.	MN	Healthcare Provider	2803	03/23/2022	Hacking/IT Incident	Email	No
Taylor Regional Hospital	KY	Healthcare Provider	190209	03/21/2022	Hacking/IT Incident	Network Server	No
Valley View Hospital Association	CO	Healthcare Provider	501	03/19/2022	Hacking/IT Incident	Email	No
Cancer and Hematology Centers of Western Michigan	MI	Healthcare Provider	43071	03/18/2022	Hacking/IT Incident	Network Server	No
Wheeling Health Right Inc	WV	Healthcare Provider	3912	03/18/2022	Hacking/IT Incident	Network Server	No
Clinic of North Texas, LLP	TX	Healthcare Provider	244174	03/18/2022	Hacking/IT Incident	Network Server	No
Central Minnesota Mental Health Center	MN	Healthcare Provider	28725	03/17/2022	Hacking/IT Incident	Email	No
Chelan Douglas Health District	WA	Healthcare Provider	188236	03/15/2022	Hacking/IT Incident	Network Server	No	The covered entity (CE), Chelan Douglas Health District, reported that it experienced a cyber-attack that compromised the protected health information (PHI) of 188,236 individuals. The PHI involved included names, dates of birth, drivers’ license numbers, Social Security numbers, claims and financial information, diagnoses, and other treatment information. The CE notified HHS, affected individual…
Eye Group of Southern Indiana	IN	Healthcare Provider	4002	03/15/2022	Hacking/IT Incident	Network Server	No
Laboratorio Clinico Toledo		Healthcare Provider	500	03/14/2022	Hacking/IT Incident	Network Server	No
Virginia Mason Medical Center	WA	Healthcare Provider	2733	03/14/2022	Hacking/IT Incident	Email	No	The covered entity (CE), Virginia Mason Medical Center, reported that multiple employees were the victims of an email phishing attack affecting the protected health information (PHI) of approximately 2,733 individuals. The PHI involved included names, Social Security numbers, addresses, drivers’ license numbers, dates of birth, lab results, medications prescribed, and financial information. The C…
Trinity Home Care, Inc.	MA	Healthcare Provider	1541	03/14/2022	Hacking/IT Incident	Network Server	No
Capital Region Medical Center	MO	Healthcare Provider	17578	03/11/2022	Hacking/IT Incident	Network Server	No
Local 295 IBT Employer Group Welfare Fund	NY	Health Plan	6123	03/11/2022	Hacking/IT Incident	Network Server	Yes	The covered entity (CE), Local 295 IBT Employer Group Welfare Fund, reported that its business associate (BA) experienced a cybersecurity attack that affected the protected health information (PHI) of 6,123 individuals. The PHI involved included names, addresses, dates of birth, and Social Security numbers. The CE notified HHS; the BA notified affected individuals, the media, and law enforcement.…
Major League Baseball Players Benefit Plan	MD	Health Plan	13156	03/11/2022	Hacking/IT Incident	Network Server	Yes
Labette Health	KS	Healthcare Provider	85635	03/11/2022	Hacking/IT Incident	Network Server	No
Highmark Inc	PA	Health Plan	67147	03/11/2022	Hacking/IT Incident	Network Server	Yes	The covered entity (CE), Highmark, reported that a subcontractor of its business associate (BA) experienced a cybersecurity incident that affected the protected health information (PHI) of 67,147 individuals. The PHI involved included names, dates of birth, medication information, and health insurance information. The CE notified HHS, affected individuals, and the media. In its mitigation efforts…
Dialyze Direct, LLC	NJ	Healthcare Provider	14203	03/10/2022	Hacking/IT Incident	Email	No
New Jersey Brain and Spine	NJ	Healthcare Provider	92453	03/10/2022	Hacking/IT Incident	Network Server	No
Gainwell Technologies, LLC	TX	Business Associate	810	03/10/2022	Unauthorized Access/Disclosure	Network Server	Yes
Gainwell Technologies, LLC	TX	Business Associate	1955	03/10/2022	Unauthorized Access/Disclosure	Network Server	Yes
Horizon Actuarial Services, LLC	GA	Business Associate	227953	03/09/2022	Hacking/IT Incident	Network Server	Yes	The business associate (BA), Horizon Actuarial Services, LLC, reported that it experienced a ransomware attack that compromised the protected health information (PHI) of 227,953 individuals. The PHI involved included names, dates of birth, Social Security numbers, claims and financial information, and diagnoses. The BA notified HHS, affected individuals, the media, and posted substitute notice on…
Parkland Community Health Plan, Inc.	TX	Health Plan	1682	03/08/2022	Unauthorized Access/Disclosure	Paper/Films	Yes
Central Indiana Orthopedics	IN	Healthcare Provider	83705	03/07/2022	Hacking/IT Incident	Network Server	No
Laboratorio Clínico Caparros		Healthcare Provider	500	03/06/2022	Hacking/IT Incident	Network Server	No
South Denver Cardiology Associates, PC	CO	Healthcare Provider	287652	03/04/2022	Hacking/IT Incident	Network Server	No
Duncan Regional Hospital, Incorporated	OK	Healthcare Provider	86379	03/04/2022	Hacking/IT Incident	Network Server	No
Indiana Hemophilia and Thrombosis Center, Inc.	IN	Healthcare Provider	2575	03/04/2022	Hacking/IT Incident	Email	No
Familylinks	PA	Healthcare Provider	1494	03/04/2022	Hacking/IT Incident	Electronic Medical Record, Network Server	Yes
University of Michigan/Michigan Medicine	MI	Healthcare Provider	2921	03/03/2022	Hacking/IT Incident	Email	No
Molecular Pathology Laboratory Network, Inc.	TN	Healthcare Provider	339471	03/03/2022	Hacking/IT Incident	Network Server	No
Crossroads Health	OH	Healthcare Provider	10324	03/02/2022	Hacking/IT Incident	Network Server	No
LGAA, LLC	UT	Health Plan	864	03/01/2022	Hacking/IT Incident	Network Server	No
Monongalia Health System, Inc.	WV	Healthcare Provider	492861	02/28/2022	Hacking/IT Incident	Network Server	No
UMass Memorial Health, Inc.	MA	Business Associate	4270	02/28/2022	Hacking/IT Incident	Email	Yes
Montrose Regional Health	CO	Healthcare Provider	52632	02/25/2022	Hacking/IT Incident	Email	No
Kittitas Valley Healthcare	WA	Healthcare Provider	3987	02/25/2022	Hacking/IT Incident	Network Server	Yes
First Step of Sarasota, Inc.	FL	Healthcare Provider	1858	02/25/2022	Hacking/IT Incident	Network Server	No
The Art & Science of Dermatology, P.C.	VA	Healthcare Provider	4500	02/25/2022	Loss	Network Server	No	The covered entity (CE), The Art & Science of Dermatology, reported that a desktop server containing the electronic protected health information (ePHI) of 4,500 individuals was missing and may have been accessed by an unauthorized individual. The ePHI involved included names, dates of birth, diagnoses, and other treatment information. The CE notified HHS, affected individuals, and the media. Soon…
Norwood Clinic	AL	Healthcare Provider	228000	02/25/2022	Hacking/IT Incident	Electronic Medical Record, Network Server	No
Bako Diagnostics	GA	Healthcare Provider	25745	02/25/2022	Hacking/IT Incident	Network Server	No
University Medical Center Southern Nevada	NV	Healthcare Provider	12230	02/24/2022	Hacking/IT Incident	Email	Yes
Houston Health Department	TX	Healthcare Provider	10291	02/24/2022	Unauthorized Access/Disclosure	Electronic Medical Record	No
Ultimate Care, Inc.	NY	Healthcare Provider	15788	02/23/2022	Hacking/IT Incident	Email	No
CareOregon Advantage	OR	Health Plan	10467	02/23/2022	Unauthorized Access/Disclosure	Email	No	The covered entity (CE), CareOregon Advantage, reported that a workforce member sent an email containing the protected health information (PHI) of 10,467 individuals to the wrong recipient. The PHI involved included names, dates of birth, and health insurance information. The CE notified HHS, affected individuals, the media, and provided substitute notice on its website. In response to the breach…
The Puerto Rican Organization to Motivate, Enltighten, and Serve Addicts, Inc.	NY	Healthcare Provider	33933	02/23/2022	Hacking/IT Incident	Email	No	The covered entity (CE), The Puerto Rican Organization to Motivate, Enlighten, and Serve Addicts, Inc., reported that an employee was the victim of an email phishing scheme that affected the protected health information (PHI) of 33,933 individuals. The PHI involved included names, dates of birth, Social Security numbers and treatment information. The CE notified HHS, affected individuals, the med…
Cooperman Barnabas Medical Center	NJ	Healthcare Provider	538	02/23/2022	Hacking/IT Incident	Email	Yes
Alliance Physical Therapy Group, LLC	MI	Business Associate	14970	02/23/2022	Hacking/IT Incident	Network Server	Yes
Community Association of Progressive Dominicans, Inc.	NY	Healthcare Provider	656	02/23/2022	Hacking/IT Incident	Email	No
Bronx Addiction Services Integrated Concepts Systems, Inc.	NY	Healthcare Provider	823	02/23/2022	Hacking/IT Incident	Email	No	The covered entity (CE), Bronx Addiction Services Integrated Concepts Systems, Inc., reported that an employee was the victim of an email phishing attack affecting the protected health information (PHI) of 823 individuals. The PHI involved included names, dates of birth, Social Security numbers, and health insurance and treatment information. The CE notified HHS, affected individuals, the media, …
Zoe Therapy Services	VA	Healthcare Provider	1100	02/23/2022	Hacking/IT Incident	Email	No
Logan Health Medical Center	MT	Healthcare Provider	213543	02/22/2022	Hacking/IT Incident	Network Server	No
Ascension Michigan (single affiliated covered entity) ACE	MI	Healthcare Provider	27177	02/22/2022	Unauthorized Access/Disclosure	Electronic Medical Record	No
Memorial village er	TX	Healthcare Provider	80000	02/19/2022	Hacking/IT Incident	Network Server	No
US Radiology Specialists, Inc.	NC	Business Associate	87552	02/18/2022	Hacking/IT Incident	Network Server	Yes
Bible Fellowship Church Homes, Inc. dba Fellowship Community	PA	Healthcare Provider	3500	02/18/2022	Hacking/IT Incident	Network Server	No
Town Home Care, LLC	NJ	Healthcare Provider	5591	02/17/2022	Hacking/IT Incident	Network Server	No
Liberty of Oklahoma Corporation	PA	Business Associate	5746	02/17/2022	Hacking/IT Incident	Email	Yes	The business associate (BA), Liberty of Oklahoma Corporation, reported that an employee was the victim of an email phishing scheme that affected the protected health information (PHI) of 5,746 individuals. The PHI involved included names, dates of birth, addresses, phone numbers, Social Security numbers, and other identifying information. The BA notified HHS, affected individuals, local law enfor…
Extend Fertility	NY	Healthcare Provider	10373	02/16/2022	Hacking/IT Incident	Network Server	No
Comprehensive Health Services	FL	Healthcare Provider	106752	02/15/2022	Hacking/IT Incident	Email	No	The covered entity (CE), Comprehensive Health Services, reported that several employees were the victims of an email phishing scheme that compromised the protected health information (PHI) of 106,752 individuals. The PHI involved included names, Social Security numbers, and drug testing invoices. The CE notified HHS, affected individuals, the media, and posted substitute breach notice on its webs…
Jersey City Medical Center	NJ	Healthcare Provider	1130	02/15/2022	Hacking/IT Incident	Email	Yes
Aetna ACE	CT	Health Plan	893	02/15/2022	Hacking/IT Incident	Network Server	Yes
Priority Health	MI	Health Plan	2112	02/14/2022	Hacking/IT Incident	Network Server	No	Priority Health, the covered entity (CE), reported that it was the victim of a cyber-attack that affected the protected health information (PHI) of approximately 2,112 individuals. The PHI involved included names, addresses, diagnoses, birthdates, and claims information. The CE notified HHS, affected individuals, the media, and provided substitute notice. In its mitigation efforts, the CE strengt…
Community Medical Center	NJ	Healthcare Provider	630	02/14/2022	Hacking/IT Incident	Email	Yes	The covered entity (CE), Community Medical Center, reported that an employee of its business associate (BA) was the victim of an email phishing attack that compromised the electronic protected health information (ePHI) of 630 individuals. The ePHI involved included names, Social Security numbers, medications prescribed, and other treatment information. The CE notified HHS, affected individuals, a…
Cooper University Health Care	NJ	Healthcare Provider	1039	02/14/2022	Hacking/IT Incident	Email	No
Jackson County Hospital District	FL	Healthcare Provider	96253	02/11/2022	Hacking/IT Incident	Network Server	No	The covered entity (CE), Jackson County Hospital District, reported that it was the victim of a cyber-attack affecting the protected health information (PHI) of 96,253 individuals. The PHI involved included names, dates of birth, addresses, Social Security numbers, drivers’ license numbers, lab results, medications prescribed, diagnoses, and other treatment information. The CE notified HHS, affec…
Englewood Health	NJ	Healthcare Provider	582	02/11/2022	Hacking/IT Incident	Email	Yes
Family Fare LLC	MI	Healthcare Provider	3892	02/11/2022	Hacking/IT Incident	Network Server	Yes
CVS Pharmacy	RI	Healthcare Provider	6221	02/11/2022	Hacking/IT Incident	Network Server	No
Jacksonville Spine Center, P.A.	FL	Healthcare Provider	38000	02/10/2022	Hacking/IT Incident	Network Server	No
Summit BHC West Virginia, LLC d/b/a Highland Hospital	WV	Healthcare Provider	1298	02/10/2022	Hacking/IT Incident	Email	No
EPIC Pharmacy Network, Inc.	VA	Healthcare Provider	28776	02/08/2022	Hacking/IT Incident	Email	No	The covered entity (CE), EPIC Pharmacy Network, reported that several employees were the victims of an email phishing scheme that affected the protected health information (PHI) of 28,776 individuals. The PHI involved included names, addresses, Social Security numbers, dates of birth, claims information, diagnoses, and medications prescribed. The CE notified HHS, affected individuals, the media, …
Seneca Nation Health System	NY	Healthcare Provider	12000	02/08/2022	Hacking/IT Incident	Network Server	No
La Posada at Park Centre, Inc.	AZ	Health Plan	812	02/08/2022	Hacking/IT Incident	Network Server	No	The covered entity (CA), La Posada at Park Centre, reported that it experienced a cyber-attack that compromised the protected health information (PHI) of 812 individuals. The PHI involved included names, addresses, dates of birth, Social Security numbers, drivers’ license numbers, and financial information. The CE notified HHS, affected individuals, and the media. In its mitigation efforts, the C…
South Shore Hospital Corporation	IL	Healthcare Provider	115670	02/07/2022	Hacking/IT Incident	Network Server	No
Cross Timbers Health Clinics, Inc/ d/b/a AccelHealth	TX	Healthcare Provider	48126	02/07/2022	Hacking/IT Incident	Network Server	No
Hofmann Arthritis Institute PLLC and Hofmann Arthritis Institute of Nevada PLLC	UT	Healthcare Provider	13320	02/04/2022	Hacking/IT Incident	Network Server	Yes
Florida Blue	FL	Health Plan	588	02/04/2022	Unauthorized Access/Disclosure	Paper/Films	No	The covered entity (CE), Florida Blue, reported that an employee inadvertently mailed documents that contained the protected health information (PHI) of 588 individuals to the wrong recipients. The PHI involved included names, addresses, and health insurance and treatment information. The CE notified HHS, affected individuals, the media, and provided substitute notice. In response to the breach, …
Oklahoma Healthcare Authority (OHCA)	OK	Health Plan	8629	02/03/2022	Unauthorized Access/Disclosure	Network Server	Yes
Morley Companies, Inc.	MI	Business Associate	521046	02/01/2022	Hacking/IT Incident	Network Server	Yes
North Shore University Hospital	NY	Healthcare Provider	7614	02/01/2022	Unauthorized Access/Disclosure	Electronic Medical Record	No
Catholic Hospice, Inc.	FL	Healthcare Provider	14986	01/31/2022	Hacking/IT Incident	Email	No
Philadelphia FIGHT Community Health Centers	PA	Healthcare Provider	17067	01/28/2022	Hacking/IT Incident	Network Server	No
Family Christian Health Center	IL	Healthcare Provider	31000	01/28/2022	Hacking/IT Incident	Network Server	No
Pace Center for Girls	FL	Healthcare Provider	18300	01/26/2022	Hacking/IT Incident	Email	No	The covered entity (CE), Pace Center for Girls, reported that employees were the victims of an email phishing attack that affected the protected health information (PHI) of 18,300 individuals. The PHI involved included names, addresses, phone numbers, dates of birth, and medication information. The CE notified HHS, affected individuals, the media, and provided substitute notice. In response, the …
Spencer Gifts LLC Health and Welfare Benefit Plan	NJ	Health Plan	10023	01/24/2022	Hacking/IT Incident	Network Server	No
OneDigital OBO Guardian Life Insurance Company of America	NY	Business Associate	800	01/24/2022	Hacking/IT Incident	Network Server	Yes
Seneca Family of Agencies	CA	Business Associate	1528	01/22/2022	Hacking/IT Incident	Network Server	Yes	The covered entity (CE), Seneca Family of Agencies, experienced a cyber-attack affecting the protected health information (PHI) of 1,528 individuals. The PHI involved included names, dates of birth, Social Security numbers, addresses, phone numbers, email addresses, medical record numbers, diagnoses, health insurance information, prescription information, drivers’ license/state identification num…
Medical Healthcare Solutions, Inc.	MA	Business Associate	133997	01/22/2022	Hacking/IT Incident	Network Server	Yes
iRise Florida Spine and Joint Institute, LLC	FL	Healthcare Provider	61595	01/21/2022	Hacking/IT Incident	Email	No	The covered entity (CE), iRise Florida Spine and Joint Institute, LLC, reported that an employee was the victim of an email phishing attack that affected the protected health information (PHI) of 61,595 individuals. The PHI involved included names, addresses, dates of birth, Social Security numbers, drivers’ license or state identification numbers, financial and health insurance information, diag…
Independence Blue Cross	PA	Health Plan	591	01/21/2022	Hacking/IT Incident	Network Server	No
County of Kings, a political subdivision of the State of California	CA	Healthcare Provider	16590	01/21/2022	Hacking/IT Incident	Network Server	No
Walgreen Co.	IL	Healthcare Provider	1471	01/21/2022	Unauthorized Access/Disclosure	Paper/Films	No
University of Arkansas for Medical Sciences	AR	Healthcare Provider	518	01/21/2022	Unauthorized Access/Disclosure	Email	No
Allegheny Health Network Home Infusion, LLC	PA	Healthcare Provider	15342	01/21/2022	Hacking/IT Incident	Network Server	Yes
Advocates, Inc.	MA	Healthcare Provider	68236	01/21/2022	Hacking/IT Incident	Network Server	No
DataHEALTH, Inc.	TX	Business Associate	2459	01/20/2022	Hacking/IT Incident	Network Server	Yes
Abington Memorial Hospital dba Jefferson Abington Hospital	PA	Healthcare Provider	3475	01/20/2022	Hacking/IT Incident	Network Server	No	The covered entity (CE), Abington Memorial Hospital dba Jefferson Abington Hospital, reported that it experienced a cyber-attack that compromised the protected health information (PHI) of 3,475 individuals. The PHI involved included names, member identification and claims information, birthdates, health insurance information, and other treatment information. The CE notified HHS, affected individu…
Thomas Jefferson University Hospital, Inc.	PA	Healthcare Provider	5239	01/20/2022	Hacking/IT Incident	Network Server	No	The covered entity (CE), Thomas Jefferson University Hospital, reported that it experienced a cyber-attack that compromised the protected health information (PHI) of 5,239 individuals. Specifically, the hacker was able to gain access to the online portal and impersonate several employees by calling the solutions center and requesting a password reset. The employees at the solutions center did not…
Medical Review Institute of America	UT	Business Associate	2406	01/20/2022	Hacking/IT Incident	Network Server	Yes
Caring Communities	IL	Business Associate	1659	01/20/2022	Hacking/IT Incident	Network Server	Yes
Colorado Department of Human Services	CO	Healthcare Provider	6132	01/19/2022	Hacking/IT Incident	Network Server	Yes	The covered entity (CE), the Colorado Department of Human Services, reported that its business associate experienced a cyber-attack that compromised the protected health information (PHI) of 6,132 individuals. The PHI involved included names, addresses, telephone numbers, email addresses, dates of birth, and health insurance information. The CE notified HHS, affected individuals, the media, and p…
Golden State Dermatology	CA	Healthcare Provider	1010	01/19/2022	Unauthorized Access/Disclosure	Paper/Films	Yes	The covered entity (CE), Golden State Dermatology, reported that its business associate (BA) inadvertently sent emails that contained the electronic protected health information (ePHI) of 1,010 individuals to the wrong recipients. The ePHI involved included names and addresses. The CE notified HHS, affected individuals, and the media. In its mitigation efforts, the BA strengthened its administrat…
Practolytics LLC	SC	Business Associate	1125	01/18/2022	Unauthorized Access/Disclosure	Electronic Medical Record	Yes	The business associate (BA), Practolytics, reported that electronic protected health information (ePHI) was inadvertently posted to the Internet. This breach affected 1,125 individuals. The ePHI involved included names, addresses, dates of birth, Social Security numbers, and treatment information. The BA notified HHS, affected individuals, and the media. In response to the breach, the BA implemen…
Walworth County, Wisconsin	WI	Healthcare Provider	500	01/18/2022	Hacking/IT Incident	Email	No
Raveco Medical	NY	Healthcare Provider	4897	01/17/2022	Hacking/IT Incident	Network Server	No
Volunteers of America Southwest California	CA	Healthcare Provider	1300	01/14/2022	Hacking/IT Incident	Email	No	The covered entity (CE), Volunteers of America Southwest California, reported that an employee was the victim of an email phishing scheme that affected the protected health information (PHI) of 1,300 individuals. The PHI involved included names and vaccination records. The CE notified HHS, affected individuals, the media, and provided substitute notice. In its mitigation efforts, the CE implement…
Fiondella, Milone & LaSaracina, LLP	CT	Business Associate	6215	01/14/2022	Hacking/IT Incident	Network Server	Yes
Albany Family Dentistry	MN	Healthcare Provider	1117	01/14/2022	Hacking/IT Incident	Email	No
South City Hospital	MO	Healthcare Provider	21601	01/14/2022	Theft	Network Server, Other	No
Vantage Holding Company, LLC	PA	Healthcare Provider	1762	01/14/2022	Hacking/IT Incident	Network Server	No
Digital Insurance, LLC doing business as OneDigital	GA	Business Associate	2051	01/14/2022	Hacking/IT Incident	Network Server	Yes
Oscar Insurance Company of Florida	FL	Health Plan	6290	01/13/2022	Unauthorized Access/Disclosure	Paper/Films	No	The covered entity (CE), Oscar Insurance Company of Florida, reported that an employee of its subcontractor mailed documents that contained the protected health information (PHI) of 6,290 individuals to the wrong recipients. The PHI involved included names, diagnoses, and claims information. The CE notified HHS, affected individuals, the media, and posted substitute notice on its website. The CE …
Oscar Insurance Corporation of Ohio	OH	Health Plan	504	01/13/2022	Unauthorized Access/Disclosure	Paper/Films	No
Oscar Health Plan of California	NJ	Health Plan	7632	01/13/2022	Unauthorized Access/Disclosure	Paper/Films	No
Oscar Buckeye State Insurance Corporation	OH	Health Plan	791	01/13/2022	Unauthorized Access/Disclosure	Paper/Films	No
Millennium Eye Care LLC	NJ	Healthcare Provider	6050	01/13/2022	Hacking/IT Incident	Network Server	No
Hospital Authority of Valdosta and Lowndes County Georgia	GA	Healthcare Provider	41692	01/12/2022	Unauthorized Access/Disclosure	Desktop Computer	No	The covered entity (CE), Hospital Authority of Valdosta and Lowndes County Georgia, reported that an employee impermissibly accessed and downloaded the protected health information (PHI) of 41,692 individuals to a USB drive. The PHI involved included names, dates of birth, medical records numbers, and other treatment information. The CE notified HHS, affected individuals, the media, and posted su…
Deerbrook Cath Lab LLC	TX	Business Associate	2364	01/11/2022	Hacking/IT Incident	Network Server	Yes	The covered entity (CE), Deerbrook Cath Lab, reported that its business associate experienced a cybersecurity attack that compromised the protected health information (PHI) of 2,364 individuals. The PHI involved included names, dates of birth, and diagnoses. The CE notified HHS, affected individuals, the media, and provided substitute notice. OCR has initiated a compliance review of the business …
Lakeshore Bone & Joint Institute, PC	IN	Healthcare Provider	23627	01/10/2022	Hacking/IT Incident	Email	No
Heart ‘n Home Hospice	ID	Healthcare Provider	4769	01/07/2022	Hacking/IT Incident	Email	No	The covered entity (CE), Heart ‘n Home Hospice, reported that several employees were the victims of an email phishing scheme that affected the protected health information (PHI) of 4,769 individuals. The PHI involved included names, addresses, dates of birth, Social Security numbers, and treatment information. The CE notified HHS, affected individuals, and the media. In its mitigation efforts, th…
Medical Review Institute of America	UT	Business Associate	134571	01/07/2022	Hacking/IT Incident	Network Server	Yes
DataXport	TX	Business Associate	8181	01/07/2022	Hacking/IT Incident	Network Server	Yes
Suncoast Skin Solutions	FL	Healthcare Provider	77190	01/07/2022	Hacking/IT Incident	Network Server	No	The covered entity (CE), Suncoast Skin Solutions, reported that it experienced a ransomware attack that compromised the protected health information (PHI) of 77,190 individuals. The PHI involved included names, diagnoses, Social Security numbers, lab results, and medications prescribed. The CE notified HHS, affected individuals, the media, and provided substitute notice. In its mitigation efforts…
TTEC Healthcare Solutions	CO	Business Associate	86305	01/07/2022	Hacking/IT Incident	Network Server	Yes
Advent Health Partners, Inc.	TN	Business Associate	1383	01/06/2022	Hacking/IT Incident	Email	Yes
NYU Langone Hospitals	NY	Healthcare Provider	1141	01/06/2022	Unauthorized Access/Disclosure	Paper/Films	Yes	The covered entity (CE), NYU Langone Hospitals, reported that an affiliated practice mailed the protected health information (PHI) of 1,141 individuals to the wrong recipients. The PHI contained in the letters was limited to the name of the intended recipient. The CE notified HHS, affected individuals, the media, and provided substitute notice on its website. As a result of the incident, the affi…
Houston Area Community Services, Inc. d/b/a Avenue 360 Health and Wellness	TX	Healthcare Provider	12186	01/05/2022	Hacking/IT Incident	Email	No
Vanderbilt University Medical Center	TN	Healthcare Provider	556	01/05/2022	Hacking/IT Incident	Email	Yes	The covered entity (CE), Vanderbilt University Medical Center, reported that an employee of its business associate (BA) was the victim of an email phishing scheme that affected the electronic protected health information (ePHI) of 556 individuals. The ePHI involved included names, dates of birth, Social Security numbers, and treatment information. The BA notified HHS, affected individuals, and th…
Ravkoo	FL	Healthcare Provider	105000	01/03/2022	Hacking/IT Incident	Other	No
Brockton Hospital, Inc. d/b/a Signature Healthcare Brockton Hospital	MA	Healthcare Provider	73022	01/03/2022	Hacking/IT Incident	Email	No	The covered entity (CE), Brockton Hospital dba Signature Healthcare – Brockton Hospital, reported that several employees were the victims of an email phishing scheme that affected the protected health information (PHI) of 73,022 individuals. The PHI involved included names, dates of birth, diagnoses, medications prescribed, lab results, and claims information. The CE notified HHS, affected indivi…
Peachtree Orthopaedic Clinic	GA	Healthcare Provider	53686	01/03/2022	Hacking/IT Incident	Other	Yes	Peachtree Orthopaedic Clinic, the covered entity, reported that its business associate (BA), experienced a ransomware attack that affected the electronic protected health information (ePHI) of 53,686 individuals. The ePHI involved included names, dates of service, and other treatment information. This breach has been consolidated into an existing compliance review of the BA.
Sherrill House, Inc.	MA	Healthcare Provider	5006	01/03/2022	Hacking/IT Incident	Email	No
North Broward Hospital District d/b/a Broward Health (“Broward Health”)	FL	Healthcare Provider	1351431	01/02/2022	Hacking/IT Incident	Network Server	No
Virtual Private Network Solutions, LLC d/b/a VPN Solutions, LLC	VA	Business Associate	500	12/30/2021	Hacking/IT Incident	Network Server	Yes
Dr. Kochurani Puthumana	VA	Healthcare Provider	3805	12/30/2021	Hacking/IT Incident	Network Server	Yes	The covered entity (CE), Dr. Kochurani Puthumana, reported that its business associate (BA) was the victim of a ransomware attack that compromised the protected health information (PHI) of 3,805 individuals. The PHI involved included names, addresses, clinical information, diagnoses, and Social Security numbers. The CE notified HHS, affected individuals, the media, and provided substitute notice …
A New Leaf, Inc.	AZ	Healthcare Provider	10438	12/30/2021	Hacking/IT Incident	Network Server	No	The covered entity (CE), A New Leaf, Inc., reported that it experienced a ransomware attack that compromised the protected health information (PHI) of approximately 10,438 individuals. The PHI involved included names, addresses, Social Security numbers, diagnoses, medications prescribed, and other treatment information. The CE notified HHS, affected individuals, the media, and provided substitute…
Ciox Health	GA	Business Associate	43033	12/30/2021	Hacking/IT Incident	Email	Yes	The business associate (BA), Ciox Health, reported that an employee was the victim of an email phishing scheme that compromised the protected health information (PHI) of 43,033 individuals. The PHI involved included names, dates of birth, Social Security numbers, drivers’ license numbers, health insurance information, and other treatment information. The BA notified HHS, affected individuals, the…
Granite Falls Family Medical Care Center	NC	Healthcare Provider	5404	12/30/2021	Hacking/IT Incident	Network Server	Yes	The covered entity (CE), Granite Falls Family Medical Care Center, reported that its business associate (BA) was the victim of a ransomware attack that affected the protected health information (PHI) of 5,404 individuals. The PHI involved included names, dates of birth, addresses, Social Security numbers, diagnoses, lab results, medications prescribed, and other treatment information. The CE noti…
Anthem Affiliated Covered Entities	IN	Health Plan	7250	12/30/2021	Hacking/IT Incident	Network Server	Yes	The covered entity (CE), Anthem, reported that its business associate (BA) experienced a ransomware attack that affected the protected health information (PHI) of approximately 7,250 individuals. The PHI involved included names, addresses, dates of birth, drivers’ license numbers, Social Security numbers, lab results and medications prescribed. The CE notified HHS, affected individuals, and the m…
Barlow Respiratory Hospital	CA	Healthcare Provider	9880	12/30/2021	Hacking/IT Incident	Network Server	No
Loyola University Medical Center	IL	Healthcare Provider	16934	12/30/2021	Hacking/IT Incident	Email	No
Sage Medical Professionals LLC	SD	Business Associate	2138	12/29/2021	Hacking/IT Incident	Network Server	Yes	The covered entity (CE), Sage Medical Professionals, reported that its business associate experienced a cybersecurity attack that affected the protected health information (PHI) of approximately 2,138 individuals. The PHI involved included names and dates birth. The CE notified HHS, affected individuals, and the media.
Hoya Optical Labs of America, Inc.	TX	Business Associate	14099	12/29/2021	Hacking/IT Incident	Network Server	Yes
Douglas C Morrow ODPC	IN	Healthcare Provider	5269	12/28/2021	Hacking/IT Incident	Network Server	No
Pithadia Medical Professional Services, Inc.	IN	Healthcare Provider	1624	12/28/2021	Hacking/IT Incident	Network Server	No
Advocate Aurora Health	WI	Healthcare Provider	1729	12/28/2021	Loss	Paper/Films	No
Florida Digestive Health Specialists, LLP	FL	Healthcare Provider	212509	12/27/2021	Unauthorized Access/Disclosure	Email, Other	No	The covered entity (CE), Florida Digestive Health Specialists, LLP, reported that multiple employees were the victims of an email phishing attack affecting the protected health information (PHI) of 212,509 individuals. The PHI involved included names, addresses, dates of birth, Social Security numbers, financial and health insurance information, diagnoses, and other treatment information. The CE …
Walgreen Co.	IL	Healthcare Provider	1352	12/27/2021	Loss	Paper/Films	No
Fertility Centers of Illinois, PLLC	IL	Healthcare Provider	79943	12/27/2021	Hacking/IT Incident	Network Server	No
MedQuest Pharmacy, Inc.	UT	Healthcare Provider	39447	12/23/2021	Hacking/IT Incident	Network Server	No	The covered entity (CE), MedQuest Pharmacy, Inc., reported that it was the victim of a ransomware attack affecting the protected health information (PHI) of 39,447 individuals. The PHI involved included names, addresses, dates of birth, drivers’ license numbers, Social Security numbers, diagnoses, health insurance and claims information, financial information, and other treatment information. The…
C.E. Niehoff & Company	IL	Health Plan	1509	12/23/2021	Hacking/IT Incident	Network Server	No
Duneland School Corporation	IN	Health Plan	7000	12/23/2021	Hacking/IT Incident	Network Server	No
Daniel J. Edelman Holdings, Inc.	IL	Health Plan	184500	12/22/2021	Hacking/IT Incident	Network Server	Yes
James Kagan, MD	CO	Healthcare Provider	1310	12/22/2021	Hacking/IT Incident	Email	No
Welfare, Pension and Annuity Funds of Local No. ONE, I.A.T.S.E.	NY	Health Plan	20579	12/21/2021	Hacking/IT Incident	Email	No	The covered entity (CE), Welfare, Pension and Annuity Funds of Local No. ONE, I.A.T.S.E., reported that an employee was the victim of an email phishing attack affecting the protected health information (PHI) of 20,549 individuals. The PHI involved included names, dates of birth, Social Security numbers, government identification numbers, financial information, diagnoses, and other treatment infor…
Rhode Island Public Transit Authority	RI	Health Plan	5015	12/21/2021	Hacking/IT Incident	Network Server	No
Georgia Bone & Joint Surgeons, P.C.	GA	Healthcare Provider	39300	12/21/2021	Hacking/IT Incident	Network Server	No	The covered entity (CE), Georgia Bone & Joint Surgeons, reported that it experienced a ransomware attack that affected the protected health information (PHI) of 39,300 individuals. The PHI involved included names, addresses, dates of birth, Social Security numbers, drivers’ license numbers, claims information, diagnoses/conditions, lab results, and medications prescribed. The CE notified HHS, aff…
Chaddock	IL	Healthcare Provider	777	12/21/2021	Theft	Paper/Films	No
Monongalia Health System, Inc.	WV	Healthcare Provider	398164	12/21/2021	Hacking/IT Incident	Email	No
Skin Care Specialty Physicians	MD	Healthcare Provider	1553	12/21/2021	Theft	Paper/Films	No	The covered entity (CE), Skin Care Specialty Physicians, reported that a work bag containing the protected health information (PHI) of 1,553 individuals was stolen from an employee’s car. The PHI involved included names, dates of birth, phone numbers, and other clinical information. The CE notified HHS, affected individuals, and the media. In response to the breach, the CE implemented additional …
W. Emery Reynolds, M.D	OK	Business Associate	1844	12/21/2021	Hacking/IT Incident	Network Server	Yes	The covered entity (CE), W. Emery Reynolds, M.D., reported that a laptop computer containing the protected health information (PHI) of 1,844 individuals was stolen from an employee of its business associate (BA). The PHI involved included names, Social Security numbers, dates of birth, and addresses. The CE notified HHS, affected individuals, the media, and provided substitute notice. While OCR w…
Fast Medical Center	OK	Business Associate	901	12/21/2021	Hacking/IT Incident	Network Server	Yes	The covered entity (CE), Fast Medical Center, reported that its business associate was the victim of a cybersecurity attack that affected the electronic protected health information (ePHI) of approximately 901 individuals. The ePHI involved included names, addresses, dates of birth, Social Security numbers, diagnoses, and medical conditions. The CE notified HHS, affected individuals, the media, a…
Alabama Department of Rehabilitation Services	AL	Healthcare Provider	934	12/20/2021	Improper Disposal	Other Portable Electronic Device	No	Alabama Department of Rehabilitative Services, the covered entity (CE), reported that it sold several audiology devices without removing the protected health information of 934 individuals. The PHI involved included the names, dates of birth, and other treatment information. The CE notified HHS, affected individuals, the media, and posted substitute notice on its website. Following the breach, th…
Southern Orthopaedic Associates d/b/a Orthopaedic Institute of Western Kentucky	KY	Healthcare Provider	106910	12/20/2021	Hacking/IT Incident	Email	No	The covered entity (CE), Southern Orthopaedic Associates dba Orthopaedic Institute of Western Kentucky, reported that multiple employees were the victim of an email phishing attack that compromised the protected health information (PHI) of 106,910 individuals. The PHI involved included names, addresses, dates of birth, drivers’ license numbers, Social Security numbers, claims and financial inform…
Surgery Group SC	IL	Healthcare Provider	500	12/17/2021	Hacking/IT Incident	Network Server	Yes
Northwest Broward Orthopaedics Associates	FL	Healthcare Provider	500	12/17/2021	Hacking/IT Incident	Desktop Computer, Network Server	No
Apple Blossom Family Practice	VA	Healthcare Provider	12053	12/16/2021	Hacking/IT Incident	Network Server	Yes	The covered entity (CE), Apple Blossom Family Practice, reported that its business associate (BA) was the victim of a ransomware attack affecting the electronic protected health information (ePHI) of 12,053 individuals. The ePHI involved included names, dates of birth, addresses, Social Security numbers, diagnoses/conditions, lab results, medications prescribed, and other treatment information. T…
Andrew Sauchelli, DMD	FL	Health Plan	3416	12/16/2021	Hacking/IT Incident	Network Server	No	The covered entity (CE), Andrew Sauchelli, DMD, reported that it was the victim of a ransomware attack affecting the protected health information (PHI) of 3,416 individuals. The PHI involved included names, dates of birth, Social Security numbers, physical addresses, diagnoses, claims information, lab results, and medications prescribed. The CE notified HHS, affected individuals, the media, and p…
UAW Retiree Medical Benefits Trust	MI	Health Plan	576	12/14/2021	Hacking/IT Incident	Network Server	Yes	The covered entity (CE), UAW Retiree Medical Benefits Trust, reported that a vendor of its business associate (BA) was the victim of a ransomware attack that affected the electronic protected health information (ePHI) of 576 individuals. The ePHI involved included names, addresses, dates of birth, member identification numbers, diagnoses, medications prescribed, and other treatment information. T…
Oregon Eye Specialists	OR	Healthcare Provider	42612	12/13/2021	Hacking/IT Incident	Email	No	Oregon Eye Specialists, the covered entity (CE), reported that employees were the victims of an email phishing attack affecting the protected health information (PHI) of 42,612 individuals. The PHI involved included names, dates of birth, addresses, drivers’ license numbers, Social Security numbers, phone numbers, email addresses, passport numbers, state identification numbers, military identific…
Texas ENT Specialists	TX	Healthcare Provider	535489	12/10/2021	Hacking/IT Incident	Network Server	No
BioPlus Specialty Pharmacy Services, LLC	FL	Healthcare Provider	348870	12/10/2021	Hacking/IT Incident	Network Server	No	The covered entity (CE), BioPlus Specialty Pharmacy Services, reported that it was the subject of a ransomware attack that affected the protected health information (PHI) of 348,870 patients. The PHI involved included names, dates of birth, addresses, Social Security numbers, diagnoses, medication prescribed, and other treatment information. The CE notified HHS, affected individuals, the media, a…
Eduro Healthcare, LLC	UT	Healthcare Provider	8059	12/09/2021	Hacking/IT Incident	Email	No
Sacramento County Department of Health Services	CA	Healthcare Provider	2096	12/09/2021	Hacking/IT Incident	Email	No
Weddell Pediatric Dental Specialists, LLC	IN	Healthcare Provider	5356	12/08/2021	Hacking/IT Incident	Email	No
Javery Pain Institute	MI	Healthcare Provider	1387	12/08/2021	Hacking/IT Incident	Email	No
OSR Physical Therapy	AZ	Healthcare Provider	714	12/07/2021	Hacking/IT Incident	Email	No	The covered entity (CE), OSR Physical Therapy, reported that multiple employees were victims of an email phishing attack affecting the protected health information (PHI) of approximately 714 individuals. The PHI involved included names, dates of birth, medical record numbers, diagnoses, and other treatment information. The CE notified HHS, affected individuals, the media, and established a phone …
Wind River Family and Community Health Care	WY	Healthcare Provider	8946	12/07/2021	Unauthorized Access/Disclosure	Email	No	The covered entity (CE), Wind River Family and Community Health Care, reported that a spreadsheet containing the protected health information (PHI) of 8,946 individuals was sent to the wrong recipient. The PHI involved included names, dates of birth, addresses, lab results, and diagnoses. The CE notified HHS, affected individuals, and the media. In response to the breach, the CE implemented addit…
Summit Surgical, LLC	KS	Healthcare Provider	4910	12/07/2021	Hacking/IT Incident	Network Server	No
Hope Group LLC	AZ	Healthcare Provider	1510	12/07/2021	Hacking/IT Incident	Email	No	The covered entity (CE), Hope Group, reported that it experienced a cyber-attack that compromised the protected health information (PHI) of 1,510 individuals. The PHI involved included names, addresses, dates of birth, health insurance information, diagnoses, medications prescribed, and other treatment information. In response to this incident, the CE provided complimentary credit monitoring and …
Oregon Anesthesiology Group, P.C.	OR	Healthcare Provider	750500	12/06/2021	Hacking/IT Incident	Network Server	No
Nippon Life Insurance Company of America	NY	Health Plan	4109	12/03/2021	Unauthorized Access/Disclosure	Email	No
Bansley and Kiener, LLP	IL	Business Associate	50119	12/03/2021	Hacking/IT Incident	Network Server	Yes
Baylor Scott & White Medical Center - Waxahachie	TX	Healthcare Provider	883	12/03/2021	Unauthorized Access/Disclosure	Electronic Medical Record	No	The covered entity (CE), Baylor Scott & White Medical Center – Waxahachie, reported that a workforce member impermissibly accessed the electronic protected health information (ePHI) of approximately 883 individuals. The ePHI involved included names, dates of birth, addresses, email addresses, phone numbers, medical record numbers, diagnoses, lab results, medications prescribed, and financial info…
Bansley and Kiener, LLP	IL	Business Associate	2297	12/03/2021	Hacking/IT Incident	Network Server	Yes
Bansley and Kiener, LLP	IL	Business Associate	2711	12/03/2021	Hacking/IT Incident	Network Server	Yes
Bansley and Kiener, LLP	IL	Business Associate	15814	12/03/2021	Hacking/IT Incident	Network Server	Yes
Mertz Manufacturing Inc Health Insurance Plan	OK	Health Plan	868	12/03/2021	Hacking/IT Incident	Network Server	No
Department of Behavioral Health and Developmental Services	VA	Healthcare Provider	4037	12/03/2021	Unauthorized Access/Disclosure	Other	No
Great Plains Manufacturing, Inc	KS	Health Plan	4110	12/01/2021	Hacking/IT Incident	Network Server	No
Roy Varughese, M.D.	TX	Healthcare Provider	2916	12/01/2021	Hacking/IT Incident	Email	No
Planned Parenthood Los Angeles	CA	Healthcare Provider	409759	11/30/2021	Hacking/IT Incident	Network Server	No	The covered entity (CE), Planned Parenthood Los Angeles, reported that it experienced a ransomware attack that compromised the protected health information (PHI) of 409,759 individuals. The PHI involved included names, addresses, dates of birth, Social Security numbers, diagnoses/conditions, lab results, medications prescribed, and health insurance information. The CE notified HHS, affected indiv…
Commission on Economic Opportunity	NY	Business Associate	29454	11/30/2021	Hacking/IT Incident	Network Server	Yes
AMITA Health Medical Group Primary Care Hoffman Estates	IL	Healthcare Provider	1647	11/30/2021	Unauthorized Access/Disclosure	Email	No
Sound Generations	WA	Business Associate	103576	11/29/2021	Hacking/IT Incident	Network Server	Yes
Broward County Public Schools	FL	Health Plan	49608	11/29/2021	Hacking/IT Incident	Network Server	No
Boulder Neurosurgical and Spine Associates	CO	Healthcare Provider	21450	11/29/2021	Hacking/IT Incident	Email	No	The covered entity (CE), Boulder Neurosurgical and Spine Associates, reported that an employee was the victim of an email phishing attack which affected the protected health information (PHI) of 21,450 individuals. The PHI involved included names, dates of birth, diagnoses, lab results, medications prescribed, and other treatment information. The CE closed its business; the investigation was subs…
Region IV Area Agency on Aging	MI	Health Plan	3171	11/29/2021	Hacking/IT Incident	Email	No
Amistad Family Services	NM	Healthcare Provider	2915	11/29/2021	Theft	Other Portable Electronic Device	No	The covered entity (CE), Amistad Family Services, reported that a USB drive was stolen from its facility. This breach compromised the protected health information (PHI) of 2,915 individuals. The PHI involved included names, addresses, dates of birth, and diagnoses and conditions. The CE notified HHS, affected individuals, and the media. In response to the breach, the CE implemented additional adm…
Medsurant Holdings, LLC	PA	Healthcare Provider	45000	11/29/2021	Hacking/IT Incident	Network Server	No
Neuro Rehab Associates, Inc. d/b/a Northeast Rehabilitation Hospital Network	NH	Healthcare Provider	501	11/29/2021	Hacking/IT Incident	Network Server	No
WyndRidge Health and Rehabilitation Center	TN	Healthcare Provider	1958	11/26/2021	Hacking/IT Incident	Network Server	No	The covered entity (CE), Wyndridge Health and Rehabilitation Center, reported that it was the victim of a ransomware attack that compromised the electronic protected health information (ePHI) of 1,958 individuals. The ePHI involved included names, addresses, photographs, dates of birth, Social Security numbers, medical record numbers, and clinical and health insurance information. The CE notified…
Upstate HomeCare	NY	Healthcare Provider	5114	11/24/2021	Hacking/IT Incident	Network Server	No
Huntington Hospital	NY	Healthcare Provider	12925	11/24/2021	Unauthorized Access/Disclosure	Electronic Medical Record	No
Minnesota Women's Care, P.A.	MN	Healthcare Provider	1900	11/24/2021	Unauthorized Access/Disclosure	Paper/Films	No
Quantum Imaging and Therapeutics Associates, Inc.	PA	Healthcare Provider	394506	11/24/2021	Hacking/IT Incident	Network Server	No
Boston Medical Center	MA	Healthcare Provider	723	11/24/2021	Unauthorized Access/Disclosure	Email	No	The covered entity (CE), Boston Medical Center, reported that a workforce member sent an email without using the blind carbon copy function and compromised the protected health information (PHI) of 723 individuals. The PHI involved included email addresses, names, and diagnoses. The CE notified HHS and the affected individuals. In response to the breach, the CE retrained the responsible employee …
OAA Orthopaedic Associates	PA	Healthcare Provider	18052	11/23/2021	Hacking/IT Incident	Network Server	No
Howard University College of Dentistry	DC	Healthcare Provider	80915	11/23/2021	Hacking/IT Incident	Electronic Medical Record, Network Server	No
TriValley Primary Care	PA	Healthcare Provider	122806	11/23/2021	Hacking/IT Incident	Network Server	No
One Community Health	OR	Healthcare Provider	39865	11/22/2021	Hacking/IT Incident	Network Server	No
Washington County School District	UT	Business Associate	659	11/22/2021	Hacking/IT Incident	Network Server	Yes	The covered entity (CE), Washington County School District, reported that its business associate (BA) experienced a malware attack that compromised the electronic protected health information (ePHI) of 659 individuals. The ePHI involved included names, Social Security numbers, drivers’ license numbers, addresses, dates of birth, diagnoses, financial and health insurance information, and other tre…
Onondaga County Chapter NYSARC, Inc.	NY	Healthcare Provider	5425	11/19/2021	Hacking/IT Incident	Network Server	No
Colorado Allergy and Asthma Centers, PC	CO	Healthcare Provider	791	11/19/2021	Hacking/IT Incident	Email	No	The covered entity (CE), Colorado Allergy and Asthma Centers, reported that an employee was the victim of an email phishing scheme that affected the protected health information (PHI) of 791 individuals. The PHI involved included names, addresses, dates of birth, Social Security numbers, diagnoses, and other treatment information. The CE notified HHS, affected individuals, the media, and provided…
United Health Centers of the San Joaquin Valley	CA	Healthcare Provider	500	11/19/2021	Hacking/IT Incident	Network Server	No
Saltzer Health	ID	Healthcare Provider	15650	11/19/2021	Hacking/IT Incident	Email	No	The covered entity (CE), Saltzer Health, reported that an employee was the victim of an email phishing attack affecting the protected health information (PHI) of 15,650 individuals. The PHI involved included names, addresses, dates of birth, Social Security numbers, diagnoses/conditions, and other treatment information. The CE notified HHS, affected individuals, the media, and provided substitute…
Anthem, Inc.	IN	Business Associate	2003	11/19/2021	Hacking/IT Incident	Network Server	Yes
Sentara Healthcare	VA	Healthcare Provider	72121	11/19/2021	Hacking/IT Incident	Network Server	Yes	Sentara Healthcare, the covered entity (CE), reported that its business associate (BA) experienced a ransomware attack affecting the protected health information (PHI) of 72,121 individuals. The PHI involved included addresses, Social Security numbers, dates of birth and other identifiers. The CE notified HHS, affected individuals and the media. OCR provided the CE with technical assistance regar…
Blue Shield of California	CA	Health Plan	1520	11/19/2021	Hacking/IT Incident	Network Server	Yes
Episcopal Retirement Services	OH	Healthcare Provider	4133	11/18/2021	Hacking/IT Incident	Network Server	No
Marietta Area Health Care Inc. dba Memorial Health System	OH	Healthcare Provider	501	11/17/2021	Hacking/IT Incident	Network Server	No
True Health New Mexico	NM	Health Plan	62983	11/17/2021	Hacking/IT Incident	Network Server	No
Austin Perio Health	TX	Healthcare Provider	4339	11/17/2021	Hacking/IT Incident	Email	No	The covered entity (CE), Austin Perio Health, reported that an employee was the victim of an email phishing attack that affected the protected health information (PHI) of 4,339 individuals. The PHI involved included names, dates of birth, Social Security numbers, drivers’ license numbers, health insurance information, and other treatment information. The CE notified HHS, affected individuals, the…
Magnet Solutions, Inc.	NE	Business Associate	1553	11/15/2021	Unauthorized Access/Disclosure	Paper/Films	Yes
Citizens Financial Corporation	KY	Business Associate	688	11/15/2021	Unauthorized Access/Disclosure	Other	Yes	Citizens Financial Corporation, the business associate (BA), reported that an employee inadvertently published the protected health information (PHI) of 688 individuals via the Internet. The PHI involved included names, addresses, diagnoses/conditions, lab results, medications prescribed, and other treatment information. The BA notified HHS, affected individuals, the media, and posted substitute …
Sarasota MRI	FL	Healthcare Provider	39962	11/12/2021	Unauthorized Access/Disclosure	Network Server	No	Sarasota MRI, the covered entity (CE), reported that it was a victim of a hacking attack that affected the electronic protected health information of 39,962 individuals. This case was subsequently consolidated into an existing compliance review.
Weill Cornell Medicine	NY	Healthcare Provider	25697	11/12/2021	Hacking/IT Incident	Email	No	The covered entity (CE), Weill Cornell Medicine, reported that several employees were the victims of an email phishing scheme that affected the protected health information (PHI) of 25,697 individuals. The PHI involved included names, dates of birth, postal addresses, email addresses, medical record numbers, health insurance information, diagnoses, medications prescribed, Social Security numbers,…
University of Houston for UH College of Optometry	TX	Healthcare Provider	18500	11/12/2021	Hacking/IT Incident	Network Server	No
The Kroger Company	OH	Healthcare Provider	2686	11/12/2021	Theft	Laptop, Paper/Films	No	The covered entity (CE), The Kroger Company, reported that a journal containing the protected health information (PHI) of up to 2,686 individuals was stolen. The PHI involved included names, medical record numbers, and medications prescribed. The CE notified HHS, affected individuals, the media, and posted substitute notice on its website. In response to the breach, the CE sanctioned the responsi…
The Centers for Advanced Orthopaedics, LLC	MD	Healthcare Provider	21162	11/11/2021	Hacking/IT Incident	Network Server	No
Tom Wood Inc. Health Care Plan	IN	Health Plan	2235	11/11/2021	Hacking/IT Incident	Network Server	No
Ophthalmology Associates	MN	Healthcare Provider	67000	11/11/2021	Hacking/IT Incident	Electronic Medical Record, Network Server	No
St. Anne’s Family Services	CA	Healthcare Provider	661	11/10/2021	Hacking/IT Incident	Network Server	No	The covered entity (CE), St. Anne’s Family Services, reported that it was the victim of a ransomware attack that affected the protected health information (PHI) of 661 individuals. The PHI involved included names, addresses, dates of birth, Social Security numbers, and health insurance and other treatment information. The CE notified HHS, affected individuals, the media, and posted substitute not…
Integrated Services of Kalamazoo	MI	Healthcare Provider	3754	11/10/2021	Hacking/IT Incident	Email	No
Humana Inc	KY	Health Plan	1823	11/09/2021	Hacking/IT Incident	Network Server	Yes	The covered entity (CE), Humana, reported that its business associate (BA) experienced a ransomware attack that affected the electronic protected health information (ePHI) of 1,823 individuals. The ePHI involved included names, addresses, dates of birth, Social Security numbers, diagnoses and medical conditions, medications prescribed, and other treatment information. The CE notified HHS and the …
North Spring Behavioral Healthcare, Inc.	VA	Healthcare Provider	3245	11/09/2021	Hacking/IT Incident	Electronic Medical Record	Yes
Vitreo-Retinal Medical Group, Inc. d/b/a Retinal Consultants Medical Group	CA	Healthcare Provider	11603	11/09/2021	Hacking/IT Incident	Network Server	No	The covered entity (CE), Vitreo-Retinal Medical Group dba Retinal Consultants Medical Group, reported that it was the victim of a ransomware attack affecting the protected health information (PHI) of approximately 11,603 individuals. The PHI involved included names, Social Security numbers, dates of birth, financial and claims information, diagnoses, and health insurance and other treatment infor…
Valley Mountain Regional Center	CA	Business Associate	17197	11/09/2021	Hacking/IT Incident	Email	Yes	Valley Mountain Regional Center, a business associate (BA), reported that multiple employees were the victims of an email phishing scheme that compromised the protected health information (PHI) of 17,197 individuals. The PHI involved included names, dates of birth, and addresses. The BA notified HHS, affected individuals, the media, and provided substitute notice. In its mitigation efforts, the B…
Continental American Insurance Company	SC	Health Plan	623	11/08/2021	Unauthorized Access/Disclosure	Paper/Films	No	The covered entity (CE), Continental American Insurance Company, reported that an employee mailed the protected health information (PHI) of 623 individuals to the wrong recipients. The PHI involved included names and insurance information. The CE notified HHS and affected individuals. In its mitigation efforts, the CE provided complimentary credit monitoring services and implemented additional ad…
Seneca Family of Agencies	CA	Business Associate	27309	11/05/2021	Hacking/IT Incident	Network Server	Yes	The business associate (BA), Seneca Family of Agencies, reported that it experienced a ransomware attack that compromised the protected health information (PHI) of 27,309 individuals. The PHI involved included names, dates of birth, Social Security numbers, addresses, phone numbers, email addresses, medical record numbers, diagnoses, health insurance information, prescription information, drivers…
The Urology Center of Colorado	CO	Healthcare Provider	137820	11/05/2021	Hacking/IT Incident	Network Server	No
University of North Carolina Health	NC	Healthcare Provider	946	11/05/2021	Unauthorized Access/Disclosure	Electronic Medical Record	No
Association to Benefit Children	NY	Healthcare Provider	9142	11/05/2021	Hacking/IT Incident	Email	No	The covered entity (CE), Association to Benefit Children, reported that employees were the victims of an email phishing scheme that affected the protected health information (PHI) of 9,142 individuals. The PHI involved included names, addresses, dates of birth, drivers’ license numbers, Social Security numbers, passport or other government identification numbers, email addresses, health insurance…
University Hospital	NJ	Healthcare Provider	10067	11/05/2021	Unauthorized Access/Disclosure	Other	No
Three Rivers Regional Commission	GA	Business Associate	2000	11/05/2021	Hacking/IT Incident	Network Server	Yes
Hermitage Eye Care, PLLC dba Dover Eye Care	TN	Healthcare Provider	11672	11/05/2021	Hacking/IT Incident	Network Server	Yes	The covered entity (CE), Hermitage Eye Care, reported that its business associate (BA) experienced a security incident in which the electronic protected health information (ePHI) of 11,672 individuals was accessible via a patient portal on the Internet. The ePHI involved included names, addresses, dates of birth, Social Security numbers, diagnoses, and conditions. The BA notified HHS, affected in…
Mowery Clinic LLC	KS	Healthcare Provider	96000	11/05/2021	Hacking/IT Incident	Network Server	No
Envision Home Health and Hospice	UT	Healthcare Provider	5381	11/05/2021	Unauthorized Access/Disclosure	Email	No	The covered entity (CE), Envision Home Health and Hospice, reported that an employee responded to a phishing email and provided the protected health information (PHI) of 5,381 individuals. The PHI involved included names, email addresses, telephone numbers, and health insurance and other treatment information. The CE notified HHS, affected individuals, and the media. In its mitigation efforts, th…
New York Psychotherapy and Counseling Center	NY	Healthcare Provider	28000	11/05/2021	Hacking/IT Incident	Network Server	No
Humana Inc	KY	Health Plan	1965	11/04/2021	Hacking/IT Incident	Network Server	Yes	The covered entity (CE), Humana, reported that its business associate (BA) suffered a ransomware attack that affected the electronic protected health information (ePHI) of 1,965 individuals. The ePHI involved included names, addresses, dates of birth, Social Security numbers, and claims and financial information. The CE notified HHS and the BA notified affected individuals and the media. In respo…
Maxim Healthcare Group	MD	Healthcare Provider	65267	11/04/2021	Hacking/IT Incident	Email	No
Consociate, Inc.	IL	Business Associate	48583	11/03/2021	Hacking/IT Incident	Network Server	Yes
Putnam County Memorial Hospital	MO	Healthcare Provider	6916	11/03/2021	Hacking/IT Incident	Network Server	No
JEV Plastic Surgery & Medical Aesthetics	MD	Healthcare Provider	1620	11/03/2021	Hacking/IT Incident	Network Server	No	JEV Plastic Surgery & Medical Aesthetics (JEV) reported that it was the victim of a cyber-attack that affected the protected health information (PHI) of 1,620 individuals. Upon review, it was determined that JEV was not a covered entity and OCR, therefore, has no jurisdiction of this matter. The investigation was closed.
Baywood Medical Associates, PLC dba Desert Pain Institute	AZ	Healthcare Provider	44850	11/03/2021	Hacking/IT Incident	Network Server	No	The covered entity (CE), Baywood Medical Associates dba Desert Pain Institute, reported that it experienced a ransomware attack that affected the protected health information (PHI) of 44,850 individuals. The PHI involved included names, dates of birth, Social Security numbers, drivers’ license numbers, addresses, financial and health insurance information, and other treatment information. The CE …
Utah Imaging Associates, Inc.	UT	Healthcare Provider	582170	11/03/2021	Hacking/IT Incident	Network Server	No
Victory Health Partners	AL	Healthcare Provider	30000	11/02/2021	Hacking/IT Incident	Network Server	No	The covered entity (CE), Victory Health Partners, reported that it was the victim of a ransomware attack affecting the protected health information (PHI) of 30,000 individuals. The PHI involved included names, dates of birth, Social Security numbers, addresses and drivers’ license numbers. The CE notified HHS, affected individuals, and the media. In response to the breach, the CE implemented addi…
Luminis Health Anne Arundel Medical Center	MD	Healthcare Provider	824450	11/02/2021	Hacking/IT Incident	Email	No	The covered entity (CE), Luminis Health Anne Arundel Medical Center, reported that multiple employees were the victims of an email phishing attack that compromised the protected health information (PHI) of approximately 824,450 individuals. The PHI involved included names, dates of birth, medical record numbers, Social Security numbers, diagnoses, and treatment and claims information. The CE noti…
Doctors Health Group, Inc.	AR	Healthcare Provider	47660	11/02/2021	Hacking/IT Incident	Network Server	Yes	The covered entity (CE), Doctors Health Group, reported that its business associate (BA) experienced a cyber-attack that affected the electronic protected health information (ePHI) of 47,660 individuals. The ePHI involved included names, dates of birth, Social Security numbers, diagnoses, and clinical information. The CE notified HHS, affected individuals, the media, and provided substitute notic…
Washington DC VA Medical Center	DC	Healthcare Provider	1193	11/01/2021	Unauthorized Access/Disclosure	Email	No
Sea Mar Community Health Centers	WA	Healthcare Provider	688000	10/30/2021	Hacking/IT Incident	Network Server	No
Pottawatomie County Health Department	KS	Healthcare Provider	6000	10/30/2021	Hacking/IT Incident	Network Server	No	The covered entity (CE), Pottawatomie County Health Department, reported that it was the victim of a ransomware attack affecting the protected health information (PHI) of 6,000 individuals. The PHI involved included names, addresses, telephone numbers, diagnoses, health insurance information, and other treatment information. The CE notified HHS, affected individuals, the media, and provided subst…
Surecare Specialty Pharmacy	TX	Healthcare Provider	8412	10/29/2021	Hacking/IT Incident	Network Server	No
NHS Management, LLC	AL	Business Associate	501	10/29/2021	Hacking/IT Incident	Network Server	Yes
Viverant PT, LLC	MN	Healthcare Provider	6540	10/29/2021	Hacking/IT Incident	Email	No
Nationwide Laboratory Services	FL	Healthcare Provider	33437	10/28/2021	Hacking/IT Incident	Network Server	No	The covered entity (CE), Nationwide Laboratory Services, reported that it was the victim of a ransomware attack that affected the protected health information (PHI) of 33,437 individuals. The PHI involved included names, dates of birth, medical record numbers, Social Security numbers, and clinical and health insurance information. The CE notified HHS, affected individuals, and the media. In respo…
Professional Healthcare Management, Inc.	TN	Healthcare Provider	12306	10/28/2021	Hacking/IT Incident	Network Server	No	The covered entity (CE), Professional Healthcare Management, Inc., reported that it was the victim of a ransomware attack that compromised the protected health information (PHI) of 12,306 individuals. This PHI involved included names, dates of birth, addresses, Social Security numbers, diagnoses, and other treatment information. The CE notified HHS, affected individuals, and the media. In its mit…
Anthem, Inc.	IN	Business Associate	5505	10/27/2021	Theft	Other Portable Electronic Device, Paper/Films	Yes	The covered entity (CE), Anthem, Inc., reported that an external back-up device and claims folder containing the protected health information (PHI) of 5,505 individuals were stolen from its business associate’s office. The PHI involved included names, addresses, dates of birth, Social Security numbers, and claims information. The CE notified HHS, affected individuals, and the media. In response t…
California Physicians' Services d/b/a Blue Shield of California	CA	Health Plan	2841	10/27/2021	Hacking/IT Incident	Network Server	Yes	California Physicians’ Services dba Blue Shield of California, a covered entity (CE), reported that its business associate (BA) experienced a ransomware attack that compromised the electronic protected health information (ePHI) of 2,841 individuals. The ePHI involved included names, addresses, dates of birth, and health insurance information. The BA notified law enforcement; the CE notified HHS, …
Blue Cross of California	IN	Health Plan	672	10/27/2021	Hacking/IT Incident	Network Server	Yes	The covered entity (CE), Blue Cross of California, reported that its business associate (BA) experienced a ransomware attack that affected the electronic protected health information (ePHI) of 672 individuals. The ePHI involved included names, gender, email addresses, phone numbers, home addresses, Social Security numbers, health insurance information, and other treatment information.
Seneca Family of Agencies	CA	Healthcare Provider	3900	10/26/2021	Hacking/IT Incident	Network Server	No	The covered entity (CE), Seneca Family of Agencies, experienced a cyber-attack affecting the protected health information (PHI) of 3,900 individuals. The PHI involved included names, dates of birth, Social Security numbers, addresses, phone numbers, email addresses, medical record numbers, diagnoses, health insurance information, prescription information, drivers’ license/state identification num…
Nutan K. Parikh, M.D., Ltd., A Professional Corporation dba Las Vegas Cancer Center	NV	Healthcare Provider	1300	10/26/2021	Hacking/IT Incident	Network Server	No	The covered entity (CE), Nutan K. Parikh, M.D., dba Las Vegas Cancer Center, reported that it experienced a ransomware attack that affected the electronic protected health information (ePHI) of 1,300 individuals. The ePHI involved included names, addresses, dates of birth, Social Security numbers, diagnoses, health insurance information, and other treatment information. The CE notified HHS, affec…
Samaritan Daytop Village, Inc.	NY	Healthcare Provider	15459	10/26/2021	Hacking/IT Incident	Network Server	No
Community Medical Centers, Inc.	CA	Healthcare Provider	604583	10/26/2021	Hacking/IT Incident	Network Server	No	The covered entity (CE), Community Medical Centers, reported that it was the victim of a ransomware attack that compromised the protected health information (PHI) of approximately 604,583 individuals. The PHI involved included names, Social Security numbers, addresses, dates of birth, and clinical information. The CE notified HHS, affected individuals, the media, and provided substitute notice. I…
Lincare Holdings Inc.	FL	Healthcare Provider	1737775	10/26/2021	Hacking/IT Incident	Network Server	No
ROSE H BAILEY DDS	WA	Healthcare Provider	3000	10/26/2021	Hacking/IT Incident	Desktop Computer	No
Walmart, Inc.	AR	Healthcare Provider	828	10/26/2021	Loss	Laptop	No	The covered entity (CE), Walmart, reported that a laptop containing the protected health information (PHI) of 828 individuals was lost. The PHI involved included names, dates of birth, and other treatment information. The CE notified HHS, affected individuals, and the media. In response to the breach, the CE strengthened its physical security measures and retrained its workforce members on polici…
Foundation for Medical Care of Tulare and Kings Counties	CA	Business Associate	1835	10/26/2021	Theft	Other Portable Electronic Device	Yes	The business associate (BA), Foundation for Medical Care of Tulare and Kings County, reported that an external back-up device containing the protected health information (PHI) of 1,835 individuals was stolen from its facility. The PHI involved included names, addresses, dates of birth, drivers’ license numbers, Social Security numbers, claims information, diagnoses, and conditions. The BA notifie…
Painters District Council No. 30 Health and Welfare Fund	IL	Health Plan	2157	10/25/2021	Hacking/IT Incident	Email	No	The covered entity (CE), Painters District Council No. 30 Health and Welfare Fund, reported that employees were the victims of an email phishing scheme that compromised the protected health information (PHI) for 2,157 individuals. The PHI involved included names, dates of birth, diagnoses, prescription information, and other treatment information. The CE notified HHS, affected individuals, the me…
Bryan Health	NE	Healthcare Provider	2753	10/25/2021	Unauthorized Access/Disclosure	Electronic Medical Record	No	Bryan Health OCR Transaction Number: 22-449538 The covered entity (CE), Bryan Health, reported that a workforce member impermissibly accessed the protected health information (PHI) of 2,753 patients. The PHI involved included names, dates of birth, addresses, diagnoses, lab results, and other treatment information. The CE notified HHS, affected individuals, the media, and provided substitute noti…
Throckmorton County Memorial Hospital	TX	Healthcare Provider	3028	10/22/2021	Hacking/IT Incident	Network Server	No
Star Group, L.P. Health Benefits Plan	CT	Health Plan	9316	10/22/2021	Hacking/IT Incident	Network Server	No
Educators Mutual Insurance Association	UT	Health Plan	8661	10/22/2021	Hacking/IT Incident	Network Server	No
QRS, Inc.	TN	Business Associate	319778	10/22/2021	Hacking/IT Incident	Network Server	Yes
Missouri Delta Medical Center	IL	Healthcare Provider	9719	10/21/2021	Hacking/IT Incident	Network Server	No
Lavaca Medical Center	TX	Healthcare Provider	48705	10/21/2021	Hacking/IT Incident	Network Server	No	The covered entity (CE), Lavaca Medical Center, reported that it was the victim of a ransomware attack that affected the protected health information (PHI) of 48,705 individuals. The PHI involved included names, addresses, dates of birth, Social Security numbers, medical conditions, and diagnoses. The CE notified HHS, affected individuals, the media, and provided substitute notice. In response to…
UNC Hospitals	NC	Healthcare Provider	719	10/19/2021	Unauthorized Access/Disclosure	Desktop Computer, Electronic Medical Record	No
Redwoods Rural Health Center	CA	Healthcare Provider	2306	10/18/2021	Unauthorized Access/Disclosure	Email	No	The covered entity (CE), Redwoods Rural Health Center, reported that an employee sent an email that contained the protected health information (PHI) of 2,306 individuals. The email was not encrypted. It was subsequently determined that the incident did not involve a breach and the case was closed.
Medical Practice Solutions	MS	Business Associate	16737	10/18/2021	Hacking/IT Incident	Desktop Computer	Yes	Medical Practice Solutions, a business associate (BA), reported that employees were the victims of an email phishing scheme that affected the protected health information (PHI) of 16,737 individuals. The PHI involved included names, addresses, dates of birth, Social Security numbers, claims and financial information, and diagnoses/conditions. The BA notified HHS, affected individuals, the media, …
Family of Woodstock	NY	Healthcare Provider	8214	10/17/2021	Hacking/IT Incident	Network Server	No	The covered entity (CE), Family of Woodstock, reported that it experienced a cyber-attack that affected the electronic protected health information (ePHI) of 8,214 individuals. The ePHI involved included names, addresses, telephone numbers, email addresses, dates of birth, Social Security numbers, drivers’ license numbers, diagnoses, health insurance information, and other treatment information. …
Limeade, Inc.	WA	Business Associate	2287	10/15/2021	Unauthorized Access/Disclosure	Desktop Computer, Other Portable Electronic Device	Yes	The business associate (BA), Limeade, Inc., reported that a software bug in its web platforms and applications intermittently allowed trackable activities to be viewable by other users. This breach affected the protected health information (PHI) of 2,287 individuals. The PHI involved included names and wellness activities. The BA notified HHS and affected individuals. In its mitigation efforts, t…
UMass Memorial Health Care, Inc.	MA	Business Associate	209048	10/15/2021	Hacking/IT Incident	Email	Yes
Anthem Inc.	IN	Health Plan	2023	10/15/2021	Hacking/IT Incident	Network Server	Yes	The covered entity (CE), Anthem, Inc., reported that its business associate’s subcontractor suffered a ransomware attack that affected the electronic protected health information (ePHI) of 2,023 individuals. The ePHI involved included names, addresses, dates of birth, and Social Security numbers. The CE notified HHS, affected individuals, the media, and posted substitute notice on its website. In…
Syracuse ASC, LLC	NY	Healthcare Provider	24891	10/14/2021	Hacking/IT Incident	Network Server	No
Jackson County Health Department	IL	Healthcare Provider	1000	10/13/2021	Unauthorized Access/Disclosure	Email	No	The covered entity (CE), Jackson County Health Department, reported that an employee failed to use the blind carbon copy function and inadvertently emailed the electronic protected health information (ePHI) of 1,000 individuals to unauthorized recipients. The ePHI involved included names, email addresses, and vaccination information. The CE notified HHS, affected individuals, and the media. In re…
Clinical Pathology Diagnostics, LLC	CT	Healthcare Provider	2500	10/12/2021	Hacking/IT Incident	Email	Yes	The covered entity (CE), Clinical Pathology Diagnostics, reported that employees of its business associate (BA) experienced an email phishing attack that affected the protected health information (PHI) of approximately 2,500 individuals. The PHI involved included names, addresses, dates of birth, Social Security numbers, financial and health insurance information, and prescription and other clini…
Humana Inc	KY	Health Plan	4424	10/12/2021	Hacking/IT Incident	Network Server	Yes	The covered entity (CE), Humana, Inc., reported that a vendor of its business associate (BA) experienced a ransomware breach that affected the electronic protected health information (ePHI) of 4,424 individuals. The ePHI involved included names, addresses, dates of birth, Social Security numbers, health insurance information, diagnoses, and other treatment information. The CE notified HHS and the…
Orange County Health Authority	CA	Health Plan	4732	10/12/2021	Unauthorized Access/Disclosure	Paper/Films	No	The covered entity (CE), Orange County Health Authority, reported that an employee sent the protected health information (PHI) of 4,732 individuals to the wrong recipients. The PHI involved included names, addresses, and health insurance and other treatment information. The CE notified HHS, affected individuals, and the media. In its mitigation efforts, the CE implemented additional administrativ…
North East Ohio Network	OH	Healthcare Provider	3555	10/08/2021	Hacking/IT Incident	Email	No	The covered entity (CE), North East Ohio Network, reported that an employee was the victim of an email phishing scheme that affected the protected health information (PHI) of 3,555 individuals. The PHI involved included names, addresses, dates of birth, Social Security numbers, claims and financial information, diagnoses/conditions, and other treatment information. The CE notified HHS, affected i…
ReproSource Fertility Diagnostics, Inc.	MA	Healthcare Provider	253774	10/08/2021	Hacking/IT Incident	Network Server	No	The covered entity (CE), ReproSource Fertility Diagnostics, was the victim of a ransomware attack that affected the electronic protected health information (ePHI) of 253,774 individuals. The ePHI involved included names, addresses, dates of birth, drivers’ license numbers, financial and claims information, Social Security numbers, diagnoses, lab results, medications prescribed, and other treatmen…
University Hospital	NJ	Healthcare Provider	9329	10/08/2021	Unauthorized Access/Disclosure	Electronic Medical Record, Other	No
Independent Health Corporation	NY	Business Associate	541	10/08/2021	Unauthorized Access/Disclosure	Email	Yes
Senior Living, LLC and Pilgrim River, LLC	NJ	Healthcare Provider	3952	10/07/2021	Hacking/IT Incident	Network Server	No
JDC Healthcare Management LLC	TX	Healthcare Provider	501	10/07/2021	Hacking/IT Incident	Network Server	No
Carteret Health Care	NC	Healthcare Provider	1235	10/06/2021	Theft	Paper/Films	No
Drs. Kelley & McDowell PA	SC	Healthcare Provider	6204	10/06/2021	Hacking/IT Incident	Network Server	Yes	The covered entity (CE), Drs. Kelley & McDowell, reported that its business associate (BA) was the victim of a cyber-attack that affected the electronic protected health information (ePHI) of 6,204 individuals. The ePHI involved included names, addresses, dates of birth, Social Security numbers, and diagnoses. The BA notified HHS, affected individuals, the media, and posted substitute notice on i…
Wirt County Health Services Association d/b/a Coplin Health Systems	WV	Healthcare Provider	2643	10/05/2021	Unauthorized Access/Disclosure	Paper/Films	No	The covered entity (CE), Wirt County Health Services Association dba Coplin Health Systems, reported that medical records may have been accessed at its temporarily storage facility. The protected health information (PHI) involved included names, dates of birth, claims information, Social Security Numbers, addresses, and diagnoses. The number of individuals affected was approximately 2,643. The CE…
Rockbridge Area Community Services Board	VA	Healthcare Provider	2000	10/04/2021	Hacking/IT Incident	Network Server	No
Professional Dental Alliance of Florida, LLC	PA	Healthcare Provider	18626	10/01/2021	Hacking/IT Incident	Email	No	The covered entity (CE), Professional Dental Alliance of Florida, reported that employees of its business associate (BA) were the victims of an email phishing attack that compromised the protected health information (PHI) of approximately 18,626 individuals. The PHI involved included names, dates of birth, Social Security numbers, and claims and other treatment information. The CE notified HHS, a…
Professional Dental Alliance of Georgia, PLLC	PA	Healthcare Provider	23974	10/01/2021	Hacking/IT Incident	Email	No	The covered entity (CE), Professional Dental Alliance of Georgia, reported that employees of its business associate (BA) were the victims of an email phishing attack that compromised the protected health information (PHI) of approximately 23,974 individuals. The PHI involved included names, dates of birth, Social Security numbers, and claims and other treatment information. The CE notified HHS, a…
Professional Dental Alliance of Illinois, PLLC	PA	Healthcare Provider	16673	10/01/2021	Hacking/IT Incident	Email	No	The covered entity (CE), Professional Dental Alliance of Illinois, reported that employees of its business associate (BA) were the victims of an email phishing attack that compromised the protected health information (PHI) of approximately 16,673 individuals. The PHI involved included names, dates of birth, Social Security numbers, and claims and other treatment information. The CE notified HHS, …
Professional Dental Alliance of Massachusetts	PA	Healthcare Provider	607	10/01/2021	Hacking/IT Incident	Email	No	The covered entity (CE), Professional Dental Alliance of Massachusetts, reported that employees of its business associate (BA) were the victims of an email phishing attack that compromised the protected health information (PHI) of approximately 607 individuals. The PHI involved included names, dates of birth, Social Security numbers, and claims and other treatment information. The CE notified HHS…
Professional Dental Alliance of Michigan, PLLC	PA	Healthcare Provider	26054	10/01/2021	Hacking/IT Incident	Email	No	The covered entity (CE), Professional Dental Alliance of Michigan, reported that employees of its business associate (BA) were the victims of an email phishing attack that compromised the protected health information (PHI) of approximately 26,054 individuals. The PHI involved included names, dates of birth, Social Security numbers, and claims and other treatment information. The CE notified HHS, …
Professional Dental Alliance, LLC	PA	Healthcare Provider	47173	10/01/2021	Unauthorized Access/Disclosure	Email	No	The covered entity (CE), Professional Dental Alliance, reported that employees of its business associate (BA) were the victims of an email phishing attack that compromised the protected health information (PHI) of approximately 47,173 individuals. The PHI involved included names, dates of birth, Social Security numbers, and claims and other treatment information. The CE notified HHS, affected ind…
NADG Hopewell, Inc.	PA	Healthcare Provider	1143	10/01/2021	Hacking/IT Incident	Email	No	The covered entity (CE), NADG Hopewell, reported that that employees of its business associate (BA) experienced an email phishing attack that compromised the protected health information (PHI) of approximately 1,143 individuals. The PHI involved included names, dates of birth, Social Security numbers, and claims and other treatment information. The CE notified HHS, affected individuals, the media…
Professional Dental Alliance of Indiana, PLLC	PA	Healthcare Provider	7359	10/01/2021	Hacking/IT Incident	Email	No	The covered entity (CE), Professional Dental Alliance of Indiana, reported that employees of its business associate (BA) were the victims of an email phishing attack that compromised the protected health information (PHI) of approximately 7,359 individuals. The PHI involved included names, dates of birth, Social Security numbers, and claims and other treatment information. The CE notified HHS, af…
Professional Dental Alliance of Connecticut, PLLC	PA	Healthcare Provider	6237	10/01/2021	Hacking/IT Incident	Email	No	The covered entity (CE), Professional Dental Alliance of Connecticut, reported that employees of its business associate (BA) were the victims of an email phishing attack that compromised the protected health information (PHI) of approximately 6,237 individuals. The PHI involved included names, dates of birth, Social Security numbers, and claims and other treatment information. The CE notified HHS…
Professional Dental Alliance of Tennessee, LLC	PA	Healthcare Provider	11217	10/01/2021	Hacking/IT Incident	Email	No	The covered entity (CE), Professional Dental Alliance of Tennessee, reported that employees of its business associate (BA) were the victims of an email phishing attack that compromised the protected health information (PHI) of approximately 11,217 individuals. The PHI involved included names, dates of birth, Social Security numbers, and claims and other treatment information. The CE notified HHS,…
OSF HealthCare System	IL	Healthcare Provider	53907	10/01/2021	Hacking/IT Incident	Network Server	No
Professional Dental Alliance of New York, PLLC	PA	Healthcare Provider	10778	10/01/2021	Hacking/IT Incident	Email	No	The covered entity (CE), Professional Dental Alliance of New York, reported that employees of its business associate (BA) were the victims of an email phishing attack that compromised the protected health information (PHI) of approximately 10,778 individuals. The PHI involved included names, dates of birth, Social Security numbers, and claims and other treatment information. The CE notified HHS, …
Eskenazi Health	IN	Healthcare Provider	1515918	10/01/2021	Hacking/IT Incident	Network Server	No
Professional Dental Alliance of Texas, PLLC	PA	Healthcare Provider	4235	10/01/2021	Hacking/IT Incident	Email	No	The covered entity (CE), Professional Dental Alliance of Texas, reported that employees of its business associate (BA) were the victims of an email phishing attack that compromised the protected health information (PHI) of approximately 4,235 individuals. The PHI involved included names, dates of birth, Social Security numbers, and claims and other treatment information. The CE notified HHS, affe…
Premier Management Company	TX	Healthcare Provider	37636	09/30/2021	Unauthorized Access/Disclosure	Laptop, Other, Other Portable Electronic Device	No
Humana Inc	KY	Health Plan	948	09/28/2021	Unauthorized Access/Disclosure	Paper/Films	Yes	The covered entity (CE), Humana, reported that an employee of its business associate (BA) inadvertently mailed the protected health information (PHI) of 948 individuals to the wrong recipients. The PHI involved included names, addresses, dates of birth, diagnoses, conditions, and other treatment information. The CE notified HHS and the affected individuals. In response to the breach, the BA stren…
Lakewood Manor Baptist Retirement Community, Inc. d/b/a Lakewood	VA	Healthcare Provider	1205	09/27/2021	Hacking/IT Incident	Email	No	The covered entity (CE), Lakewood Manor Baptist Retirement Community dba Lakewood, reported that an employee was the victim of an email phishing scheme that affected the electronic protected health information (ePHI) of 1,205 individuals. The ePHI involved included named, addresses, dates of birth, health insurance information, Social Security numbers, diagnoses, and other treatment information. …
Zenith American Solutions	WA	Business Associate	1907	09/24/2021	Unauthorized Access/Disclosure	Paper/Films	Yes	The covered entity (CE), Zenith American Solutions, reported that an employee mailed postcards containing the Social Security numbers of 1, 907 individuals. The CE notified HHS, affected individuals, the media, and provided complimentary credit monitoring services. In response to the breach incident, the CE strengthened its administrative safeguards and retrained the responsible employee.
Digital Insurance, LLC doing business as OneDigital	GA	Health Plan	895	09/24/2021	Hacking/IT Incident	Network Server	No
Griffith Energy Services Inc. Welfare Benefit Plan	MD	Health Plan	500	09/24/2021	Hacking/IT Incident	Network Server	No
Epilepsy Foundation of Texas	TX	Healthcare Provider	2824	09/24/2021	Hacking/IT Incident	Email	No	The covered entity (CE), Epilepsy Foundation of Texas, reported that an employee was the victim of an email phishing attack that affected the protected health information (PHI) of 2,824 individuals. The PHI involved included names, addresses, dates of birth, Social Security numbers, drivers’ license numbers, and clinical information. The CE notified HHS, affected individuals, the media, and provi…
The Menninger Clinic	TX	Healthcare Provider	1365	09/24/2021	Hacking/IT Incident	Email	No
Navistar, Inc. Health Plan and the Navistar, Inc. Retiree Health Benefit and Life Insurance Plan	IL	Health Plan	49000	09/24/2021	Hacking/IT Incident	Network Server	No
elizabeth ortof MD	NY	Healthcare Provider	5000	09/23/2021	Theft	Laptop	No	Dr. Elizabeth Ortof reported that her laptop was stolen from her office. The laptop contained the electronic protected health information (ePHI) of 5,000 individuals. The ePHI involved included names, lab results, medications prescribed, and other treatment information. During the course of the investigation, OCR determined that Dr. Ortof is not a covered entity as defined by the HIPAA Privacy Ru…
State of Alaska Department of Health & Social Services	AK	Health Plan	500000	09/22/2021	Hacking/IT Incident	Desktop Computer, Laptop, Network Server	No
Aetna ACE	CT	Health Plan	1011	09/22/2021	Hacking/IT Incident	Email	Yes	The covered entity (CE), Aetna ACE, reported that an employee of its business associate (BA) was the victim of an email phishing scheme that affected the protected health information (PHI) of 1,011 CE patients. The PHI involved included names, dates of birth, diagnoses/conditions, and other treatment information. The CE notified HHS, affected individuals, and the media.
Cerebral Medical Group	FL	Healthcare Provider	875	09/21/2021	Unauthorized Access/Disclosure	Other	No
GYN Emergent Care Center	CA	Healthcare Provider	5080	09/21/2021	Loss	Paper/Films	No	The covered entity (CE), GYN Emergent Care Center, reported that an employee lost a prescription logbook that contained the protected health information (PHI) of 5,080 individuals. The PHI involved included names, addresses, dates of birth, medications administered, and other treatment information. The CE notified HHS, affected individuals, the media, and established a complimentary phone number …
McAllen Surgical Specialty Center, Ltd.	TX	Healthcare Provider	29227	09/20/2021	Hacking/IT Incident	Desktop Computer, Electronic Medical Record, Laptop, Network Server	No
Illinois Department of Human Services and Illinois Department of Healthcare and Family Services	IL	Healthcare Provider	1960	09/20/2021	Hacking/IT Incident	Network Server	No
Georgia Department of Human Services	GA	Healthcare Clearing House	15938	09/17/2021	Hacking/IT Incident	Network Server	Yes	The covered entity (CE), Georgia Department of Human Services, reported that its business associate (BA) experienced a cyber-attack that affected the protected health information (PHI) of 15,938 individuals. The PHI involved included names, Social Security numbers, dates of birth, drivers’ license numbers, financial information, diagnoses, and other treatment information. The BA notified affected…
Horizon House, Inc.	PA	Healthcare Provider	27823	09/17/2021	Hacking/IT Incident	Network Server	No	The covered entity (CE), Horizon House, reported that it experienced a ransomware attack that compromised the protected health information (PHI) of approximately 27,823 individuals. The PHI involved included names, dates of birth, drivers’ license numbers, addresses, Social Security numbers, claims and financial information, diagnoses, and other treatment information. The CE notified HHS, affecte…
Orlick & Kasper, MDs, PA	FL	Healthcare Provider	30000	09/17/2021	Theft	Desktop Computer, Electronic Medical Record, Other Portable Electronic Device	No	The covered entity (CE), Orlick & Kasper, MDs, reported that several employees impermissibly accessed and acquired the protected health information (PHI) of 30,000 individuals without authorization. The PHI involved included names, addresses, Social Security numbers, and treatment and health insurance information. The CE notified HHS, affected individuals, and the media. In its mitigation efforts…
Welfare & Pension Administration Service, Inc.	WA	Health Plan	545	09/17/2021	Hacking/IT Incident	Network Server	No
Famous Enterprises Inc. Employee Benefit Plan	OH	Health Plan	528	09/17/2021	Hacking/IT Incident	Network Server	No
Mankato Clinic	MN	Healthcare Provider	535	09/16/2021	Unauthorized Access/Disclosure	Email	No	The covered entity (CE), Mankato Clinic, reported that an employee accidentally sent an email containing the electronic protected health information (ePHI) of 535 individuals to the wrong recipient. The ePHI involved included names, addresses, dates of birth, financial information, and diagnoses/conditions. The CE notified HHS, affected individuals, the media, and provided substitute notice. In i…
Samaritan Center of Puget Sound	WA	Healthcare Provider	20866	09/15/2021	Theft	Desktop Computer, Network Server	No	The covered entity (CE), Samaritan Center of Puget Sound, reported that a desktop computer and server that contained the protected health information (PHI) of 20,866 individuals, were stolen from its facility during a burglary. The PHI involved included names, addresses, Social Security numbers, health insurance information, financial information, diagnoses, and other treatment information. The C…
Directions for Living	FL	Healthcare Provider	19494	09/15/2021	Hacking/IT Incident	Network Server	No	The covered entity (CE), Directions for Living, reported that it was the victim of a ransomware attack that compromised the protected health information (PHI) of 19,494 individuals. The PHI involved included names, dates of birth, Social Security numbers, and clinical and health insurance information. The CE notified HHS, affected individuals, the media, and posted substitute notice on its websit…
Multnomah County	OR	Healthcare Provider	709	09/14/2021	Theft	Paper/Films	No	The covered entity (CE), Multnomah County, reported that its building was burglarized, and file cabinets were accessed. This breach affected the protected health information (PHI) of 709 individuals. The PHI involved included names, Social Security numbers, addresses, dates of birth, drivers’ license numbers, email addresses, health insurance information, and financial information. The CE notifie…
Simon Eye Management	DE	Healthcare Provider	144373	09/14/2021	Hacking/IT Incident	Email	No
Eastern Los Angeles Regional Center	CA	Business Associate	5441	09/13/2021	Hacking/IT Incident	Email	Yes	The business associate (BA), Eastern Los Angeles Regional Center, reported that an employee was the victim of an email phishing attack affecting the protected health information (PHI) of 5,441 individuals. The PHI involved included names, Social Security numbers, unique client identification numbers, diagnoses, and health insurance and other treatment information. The BA notified HHS, affected in…
Indian Creek Foundation	PA	Healthcare Provider	2405	09/13/2021	Hacking/IT Incident	Network Server	No	The covered entity (CE), Indian Creek Foundation, reported that it was the subject of a malware attack that encrypted some of its systems and compromised the protected health information (PHI) of 2,405 individuals. The PHI involved included names, dates of birth, addresses, Social Security numbers, drivers’ license/state identification numbers, diagnoses, and other treatment information. The CE n…
Abeo Solutions Inc. d/b/a Crystal Practice Management	TX	Business Associate	21112	09/13/2021	Hacking/IT Incident	Network Server	Yes	The covered entity (CE), Abeo Solutions dba Crystal Practice Management, reported that its business associate (BA) was the victim of a ransomware attack that affected the protected health information (PHI) of approximately 21,112 individuals. The PHI involved included Social Security numbers, drivers’ license numbers, diagnoses, medications prescribed, lab results, and other treatment information…
Buddhist Tzu Chi Medical Foundation	CA	Healthcare Provider	18968	09/13/2021	Hacking/IT Incident	Network Server	No	Buddhist Tzu Chi Medical Foundation, the covered entity (CE), reported that it was the victim of a ransomware attack that compromised the protected health information (PHI) of 18,968 individuals. The PHI involved included names, addresses, dates of birth, and diagnoses. The CE notified HHS, affected individuals, the media, and provided substitute notice. In response to the breach, the CE strength…
Consumer Direct Care Network Arizona	AZ	Healthcare Provider	504	09/10/2021	Hacking/IT Incident	Email	No
Talbert House	OH	Healthcare Provider	45000	09/10/2021	Hacking/IT Incident	Network Server	No
Rehabilitation Support Services, Inc.	NY	Healthcare Provider	23907	09/10/2021	Hacking/IT Incident	Network Server	No	The covered entity (CE), Rehabilitation Support Services, reported that it was the victim of a ransomware attack affecting the protected health information (PHI) of 23,907 individuals. The PHI involved included names, addresses, dates of birth, Social Security numbers, financial and health insurance information, medication information, diagnoses, and lab results. The CE notified HHS, affected ind…
Central Texas Medical Specialists, PLLC dba Austin Cancer Centers	TX	Healthcare Provider	36503	09/10/2021	Hacking/IT Incident	Network Server	No
CVS Pharmacy	RI	Healthcare Provider	826	09/10/2021	Theft	Paper/Films	No	The covered entity (CE), CVS Pharmacy, reported that a former employee was in possession of prescription records that contained the protected health information (PHI) of 826 individuals. The PHI included names, addresses, dates of birth, and medication information. The CE notified HHS, affected individuals, and established a complimentary phone number for questions or concerns. In its mitigation …
Vista Radiology, P.C.	TN	Healthcare Provider	3634	09/09/2021	Hacking/IT Incident	Network Server	No
HBP Financial Services Group, LTD	CT	Business Associate	938	09/08/2021	Hacking/IT Incident	Email	Yes
Pathology Consultants of New London, P.C.	CT	Healthcare Provider	835	09/08/2021	Hacking/IT Incident	Email	Yes	The covered entity (CE), Pathology Consultants of New London, reported that several employees of its business associate were the victims of an email phishing attack that affected the electronic protected health information (ePHI) of approximately 835 individuals. The ePHI involved included names, addresses, dates of birth, Social Security numbers, health insurance information, and other treatment…
Radiology Associates of Albuquerque, PA and Advanced Imaging, LLC	NM	Healthcare Provider	501	09/08/2021	Hacking/IT Incident	Network Server	No
City of Joplin	MO	Health Plan	513	09/08/2021	Hacking/IT Incident	Network Server	No
Resource Anesthesiology Association of California, a Medical Corporation	CA	Healthcare Provider	2700	09/05/2021	Theft	Laptop, Paper/Films	No	The covered entity (CE), Resource Anesthesiology Association of California, reported that an employee’s laptop was stolen from a vehicle. The laptop contained the protected health information (PHI) of 2,700 individuals. The PHI involved included names, addresses, dates of birth, diagnoses, and health insurance and other treatment information. The CE notified HHS, affected individuals, the media, …
Asarco Health, Dental, Vision, Flexible Spending, Non-Union Employee Benefits, and Retiree Medical Plans	AZ	Health Plan	28000	09/03/2021	Hacking/IT Incident	Network Server	No	The covered entity (CE), Asarco Health, Dental, Vision, Flexible Spending, Non-Union Employee Benefits, and Retiree Medical Plans, reported that it experienced ransomware attacks that compromised the protected health information (PHI) of approximately 28,000 individuals. The PHI involved included names, dates of birth, Social Security numbers, drivers’ license numbers, addresses, claims and finan…
Eastern Connecticut Pathology Consultants, P.C.	CT	Healthcare Provider	5978	09/03/2021	Hacking/IT Incident	Email	Yes	The covered entity (CE), Eastern Connecticut Pathology Consultants, reported that multiple employees of its business associate (BA) were the victims of an email phishing attack that affected the protected health information (PHI) of approximately 5,978 individuals. The PHI involved included names, addresses, dates of birth, Social Security numbers, drivers’ license numbers, financial and health i…
ADEC, Inc.	IN	Healthcare Provider	2000	09/03/2021	Hacking/IT Incident	Email	No
USV Optical, Inc.	NJ	Healthcare Provider	180000	09/03/2021	Hacking/IT Incident	Network Server	No
California Department of State Hospitals - Coalinga	CA	Healthcare Provider	1738	09/03/2021	Unauthorized Access/Disclosure	Email	No	The covered entity (CE), California Department of State Hospitals – Coalinga, reported that a workforce member impermissibly disclosed the protected health information (PHI) of 1,738 individuals. The PHI involved included names, dates of birth, and treatment information. The CE notified HHS, affected individuals, and the media. In response to the breach, the CE amended its policies and procedures…
Sequoia Concepts, Inc.	CA	Business Associate	2230	09/02/2021	Hacking/IT Incident	Network Server	Yes	The business associate (BA), Sequoia Concepts, reported that it experienced a ransomware attack affecting the protected health information (PHI) of 2,230 individuals. The PHI involved included names, Social Security numbers, addresses, dates of birth, and claims information. The BA notified HHS, affected individuals, the media, and provided substitute notice. In its mitigation efforts, the CE pro…
Dan L. Beaupre	WI	Business Associate	2000	09/01/2021	Unauthorized Access/Disclosure	Network Server, Paper/Films	Yes
Thomas Eye Group	GA	Healthcare Provider	500	08/30/2021	Unauthorized Access/Disclosure	Network Server	No
Ijaola, LLC d/b/a Mercy Grace Private Practice	AZ	Healthcare Provider	4450	08/30/2021	Hacking/IT Incident	Email	No	The covered entity (CE), Ijaola dba Mercy Grace Private Practice, reported that several employees were the victims of an email phishing scheme that compromised the protected health information (PHI) of 4,450 individuals. The PHI involved included names, drivers’ license numbers, Social Security numbers, financial information, diagnoses, and other treatment information. The CE notified HHS, affect…
Queen Creek Medical Center d/b/a Desert Wells Family Medicine	AZ	Healthcare Provider	35000	08/30/2021	Hacking/IT Incident	Network Server	No
Healthpointe Medical Group, Inc.	CA	Healthcare Provider	11000	08/30/2021	Hacking/IT Incident	Network Server	No	The covered entity (CE), Healthpointe Medical Group, reported that it was the victim of a ransomware attack that compromised the protected health information (PHI) of 11,000 individuals. The PHI involved included names, addresses, dates of birth, Social Security numbers, and financial information. The CE notified HHS, affected individuals, and the media. In response to the breach, the CE retraine…
Easterseals Delaware & Maryland's Eastern Shore	DE	Healthcare Provider	15208	08/30/2021	Hacking/IT Incident	Email	No	The covered entity (CE), Easterseals Delaware & Maryland’s Eastern Shore, reported that an employee was the victim of an email phishing scheme that compromised the protected health information (PHI) of 15,208 individuals. The PHI involved included names, addresses, dates of birth, Social Security numbers, diagnoses/conditions, medications prescribed, and other treatment information. The CE notifi…
DuPage Medical Group, Ltd.	IL	Healthcare Provider	655384	08/30/2021	Hacking/IT Incident	Network Server	No
CareATC, Inc.	OK	Healthcare Provider	98774	08/27/2021	Hacking/IT Incident	Email	No
Beaumont Health	MI	Healthcare Provider	1568	08/27/2021	Hacking/IT Incident	Network Server	Yes	The covered entity (CE), Beaumont Health, reported that its business associate (BA) was the victim of a cyber-attack that affected the electronic protected health information (ePHI) of approximately 1,568 individuals. The ePHI involved included names, addresses, birthdates, diagnoses, and other treatment information. The CE notified HHS while the BA notified affected individuals, the media, and p…
Family Medical Center of Michigan	MI	Healthcare Provider	21988	08/26/2021	Hacking/IT Incident	Network Server	No
Medical Business Management	AL	Business Associate	1750	08/25/2021	Hacking/IT Incident	Network Server	Yes	Medical Business Management, the business associate (BA), reported that it was the victim of a ransomware attack affecting the protected health information (PHI) of 1,750 individuals. The PHI involved included names, dates of birth, Social Security numbers, addresses, diagnoses, and financial and other treatment information. The BA notified HHS, affected individuals, the media, and posted substit…
LifeLong Medical Care	CA	Healthcare Provider	115448	08/25/2021	Hacking/IT Incident	Network Server	Yes	The covered entity (CE), LifeLong Medical Care, reported that its business associate (BA) was the victim of a ransomware attack that compromised the protected health information (PHI) of 115,448 individuals. The PHI involved included names, dates of birth, Social Security numbers, financial information, diagnoses/conditions, lab results, medications prescribed, and other treatment information. Th…
San Andreas Regional Center	CA	Business Associate	57244	08/25/2021	Hacking/IT Incident	Network Server	Yes	The business associate (BA), San Andreas Regional Center, reported that it was the victim of a ransomware attack that compromised the protected health information (PHI) of 57,244 individuals. The PHI involved included names, addresses, dates of birth, telephone numbers, Social Security numbers, drivers’ license numbers, passport numbers, email addresses, health insurance information, photos, diag…
The Wedge Medical Center	PA	Healthcare Provider	25491	08/24/2021	Hacking/IT Incident	Network Server	No	The covered entity (CE), The Wedge Medical Center, reported that it experienced a ransomware attack that compromised the protected health information (PHI) of approximately 25,491 individuals. The PHI involved included names, dates of birth, addresses, Social Security numbers, claims information, diagnoses and conditions, lab results and medications prescribed. The CE notified HHS, affected indiv…
Denton County, Texas	TX	Healthcare Provider	326417	08/24/2021	Unauthorized Access/Disclosure	Network Server	No
CarePointe ENT	IN	Healthcare Provider	48742	08/23/2021	Hacking/IT Incident	Network Server	No	The covered entity (CE), CarePointe ENT, reported that it was the victim of a ransomware attack that compromised the protected health information (PHI) of 48,742 individuals. The PHI involved included names, addresses, dates of birth, Social Security numbers, diagnoses and conditions, lab results, medications prescribed, and other treatment information. The CE notified HHS, affected individuals, …
Gregory P. Vannucci DDS	IA	Healthcare Provider	26144	08/20/2021	Hacking/IT Incident	Network Server	No
South Florida Community Care Network LLC d/b/a Community Care Plan	FL	Health Plan	48344	08/20/2021	Unauthorized Access/Disclosure	Email	No	The covered entity (CE), South Florida Community Care Network, LLC, dba Community Care Plan, reported that an employee emailed the electronic protected health information (ePHI) of 48,334 individuals to her personal email account. The ePHI involved included names, addresses, dates of birth, gender, phone numbers, diagnoses, health insurance information, and other treatment information. The CE not…
Central Utah Clinic, P.C. dba Revere Health	UT	Healthcare Provider	12433	08/19/2021	Hacking/IT Incident	Email	No	The covered entity (CE), Central Utah Clinic dba Revere Health, reported that multiple employees were the victims of an email phishing attack affecting the protected health information (PHI) of 12,433 individuals. The PHI involved included names, addresses, dates of birth, diagnoses/conditions, and claims and other treatment information, The CE notified HHS, affected individuals, the media, and p…
Nova Biomedical Corporation	MA	Health Plan	3774	08/17/2021	Hacking/IT Incident	Network Server	No
Nashua Regional Cancer Center dba Radiation Center of Greater Nashua	NH	Healthcare Provider	520	08/17/2021	Hacking/IT Incident	Network Server	Yes	The covered entity (CE), Nashua Regional Cancer Center dba Radiation Center of Greater Nashua, reported that is business associate (BA) was the victim of a cyber-attack affecting the protected health information (PHI) of 520 individuals. The PHI involved included names, addresses, dates of birth, diagnoses, and other treatment information. The CE notified HHS, affected individuals, the media, and…
Metro Infectious Disease Consultants	IL	Healthcare Provider	171740	08/16/2021	Hacking/IT Incident	Email	No	The covered entity (CE), Metro Infectious Disease Consultants, reported that several employees were the victims of an email phishing scheme that compromised the protected health information (PHI) of approximately 171,740 individuals. The PHI involved included names, addresses, dates of birth, Social Security numbers, drivers’ license numbers, health insurance information, diagnoses, lab results, …
UTMP Surgical Oncology	TN	Healthcare Provider	1310	08/16/2021	Unauthorized Access/Disclosure	Paper/Films	No	UTMP Surgical Oncology, the covered entity (CE), reported that an employee mailed the protected health information of 1,310 individuals using postcards that were not protected. The PHI involved included names, addresses, and diagnoses. The CE notified HHS, affected individuals, and the media. In its mitigation efforts, the CE sanctioned the responsible employee and implemented additional administ…
Texoma Community Center	TX	Healthcare Provider	24021	08/16/2021	Hacking/IT Incident	Email	No
Alluma, Inc	MN	Healthcare Provider	4117	08/15/2021	Unauthorized Access/Disclosure	Paper/Films	No
McCoy Consulting Services LLC	WV	Business Associate	5665	08/13/2021	Hacking/IT Incident	Email	Yes	The business associate (BA), McCoy Consulting Services, reported that a partner was the victim of an email phishing attack affecting the protected health information (PHI) of 5,665 individuals. The PHI involved included names, addresses, Social Security numbers, dates of birth, drivers’ license numbers, passport numbers, email addresses, medical record numbers, diagnoses, prescription information…
Fairfax Medical Facilities, Inc.	OK	Healthcare Provider	4970	08/13/2021	Hacking/IT Incident	Email	No	The covered entity (CE), Fairfax Medical Facilities, reported that multiple employees were the victims of an email phishing attack that compromised the protected health information (PHI) of approximately 4,970 individuals. The PHI involved included names, addresses, dates of birth, drivers’ license numbers, Social Security numbers, financial and health insurance information, and other treatment i…
University Medical Center Southern Nevada	NV	Healthcare Provider	1300000	08/13/2021	Hacking/IT Incident	Network Server	No
North Country Healthcare	NH	Healthcare Provider	3550	08/12/2021	Hacking/IT Incident	Network Server	Yes	The covered entity (CE), North Country Healthcare, reported that its business associate was the victim of a cyber-attack that affected the electronic protected health information (ePHI) of 3,550 individuals. The ePHI involved included names and prescription information. The CE notified HHS, affected individuals, and the media.
Frisco Fertility Center, PLLC dba Dallas IVF	TX	Healthcare Provider	552	08/12/2021	Unauthorized Access/Disclosure	Electronic Medical Record	No	The covered entity (CE), Frisco Fertility Center dba Dallas IVF, reported that a workforce member impermissibly downloaded the protected health information (PHI) of 552 individuals onto a USB device. The PHI involved included names, addresses, dates of birth, phone numbers, health insurance and claims information, medical records, diagnoses, lab results, medications prescribed, and other treatmen…
Waste Management Health and Welfare Benefits Plan	TX	Health Plan	922	08/12/2021	Hacking/IT Incident	Network Server	No
Children's Hospital of The King's Daughters	VA	Healthcare Provider	914	08/11/2021	Hacking/IT Incident	Email	No	The covered entity (CE), Children’s Hospital of the King’s Daughters, reported that several employees were the victims of an email phishing scheme that affected the protected health information (PHI) of 914 individuals. The PHI involved included names, dates of birth, addresses, Social Security numbers, diagnoses, medical conditions, medications prescribed, and claims and other treatment informat…
Express MRI – Norcross, LLC	GA	Business Associate	1707	08/11/2021	Hacking/IT Incident	Email	Yes
St. Joseph's/Candler Health System, Inc.	GA	Healthcare Provider	1400000	08/10/2021	Hacking/IT Incident	Network Server	No
Electromed	MN	Healthcare Provider	47200	08/09/2021	Hacking/IT Incident	Network Server	No
Long Island Jewish Forest Hills Hospital	NY	Healthcare Provider	10333	08/06/2021	Unauthorized Access/Disclosure	Electronic Medical Record	No
Wisconsin Institute of Urology S.C.	WI	Healthcare Provider	4819	08/05/2021	Hacking/IT Incident	Email	No
UNM Health	NM	Healthcare Provider	1228093	08/03/2021	Hacking/IT Incident	Network Server	No	The covered entity (CE), UNM Health, reported that it was the victim of a ransomware attack that compromised the protected health information (PHI) of 1,228,093 individuals. The PHI involved included names, addresses, dates of birth, Social Security numbers, health insurance and clinical information, and other treatment information. The CE notified HHS, affected individuals, the media, and provid…
Vision for Hope	IL	Healthcare Provider	5517	08/03/2021	Hacking/IT Incident	Email	No
Hospice of the Piedmont	VA	Healthcare Provider	10682	08/02/2021	Hacking/IT Incident	Email	No	The covered entity (CE), Hospice of the Piedmont, reported that several employees were the victims of an email phishing scheme that affected the protected health information (PHI) of 10,682 individuals. The PHI involved included Social Security numbers, drivers’ license numbers, passport numbers, financial and health insurance information, diagnoses, and other treatment information. The CE notifi…
Valley Physical Medicine & Rehabilitation	AZ	Health Plan	1866	08/02/2021	Unauthorized Access/Disclosure	Email	No	The covered entity (CE), Valley Physical Medicine & Rehabilitation, reported that an employee sent an email containing the protected health information (PHI) of 1,866 individuals to an authorized recipient. The PHI involved included names and treatment information. The CE notified HHS, affected individuals, and the media. In response to the breach, the CE sanctioned the responsible employee, stre…
UF Health Central Florida	FL	Healthcare Provider	700934	07/30/2021	Hacking/IT Incident	Network Server	No	The covered entity (CE), UF Health Central Florida, reported that it experienced a ransomware attack that affected the electronic protected health information (ePHI) of approximately 700,934 patients. The ePHI involved included names, dates of birth, addresses, clinical and treatment information, and Social Security numbers. The CE notified HHS, affected individuals, the media, and provided subst…
Renaissance Life & Health Insurance Company of America	IN	Health Plan	4727	07/30/2021	Hacking/IT Incident	Network Server	Yes	The covered entity (CE), Renaissance Life & Health Insurance Company of America, reported that its business associate (BA) experienced a cyber-attack that affected the electronic protected health information (ePHI) of approximately 4,727 individuals. The ePHI involved included names, addresses, dates of birth, gender, and health insurance information. The CE notified HHS, affected individuals, th…
Woods Super Markets, Inc.	MO	Healthcare Provider	785	07/30/2021	Hacking/IT Incident	Network Server	Yes	The covered entity (CE), Woods Super Markets, reported that its business associate experienced a ransomware attack that affected the electronic protected health information (ePHI) of approximately 785 individuals. The ePHI involved included names, dates of birth, addresses, prescription information, and other treatment information. The CE notified HHS, affected individuals, and the media.
Mount St. Mary's Hospital	NY	Healthcare Provider	6538	07/30/2021	Hacking/IT Incident	Network Server	Yes	The covered entity (CE), Mount St. Mary’s Hospital, reported that its business associate experienced a ransomware attack that affected the electronic protected health information (ePHI) of approximately 6,538 individuals. The ePHI involved included names, dates of birth, and treatment information. The CE notified HHS, affected individuals, and the media.
Sisters of Charity Hospital	NY	Healthcare Provider	10464	07/30/2021	Hacking/IT Incident	Network Server	Yes	The covered entity (CE), Sisters of Charity Hospital, reported that its business associate was the victim of a ransomware attack that affected the electronic protected health information (ePHI) of approximately 10,464 individuals. The ePHI involved included names, dates of birth, medication information, health insurance information, and other treatment information. The CE notified HHS, affected i…
UnitedHealth Group Single Affiliated Covered Entity	MN	Health Plan	774	07/30/2021	Unauthorized Access/Disclosure	Network Server	No
Eau Claire Cooperative Health, Inc. DBA Cooperative Health	SC	Healthcare Provider	3755	07/29/2021	Hacking/IT Incident	Other	Yes	The covered entity (CE), Eau Claire Cooperative Health dba Cooperative Health, reported that its business associate (BA) experienced a cyber-attack that compromised the electronic protected health information (ePHI) of 3,755 individuals. The ePHI involved included names, dates of birth, prescription information, and medical record numbers. The BA notified affected individuals and the media; the C…
K&B Surgical Center LLC	CA	Healthcare Provider	14774	07/28/2021	Hacking/IT Incident	Desktop Computer, Electronic Medical Record, Network Server	No	The covered entity (CE), K&B Surgical Center, reported that it was the victim of a ransomware attack that affected the electronic protected health information (ePHI) of 14,774 individuals. The ePHI involved included names, dates of birth, Social Security numbers, drivers’ license numbers, addresses, diagnoses, medications prescribed, health insurance information, and other treatment information. …
A2Z Diagnostics, LLC	NJ	Healthcare Provider	35587	07/28/2021	Hacking/IT Incident	Email	No
Benefis Hospitals Inc	MT	Healthcare Provider	81043	07/27/2021	Hacking/IT Incident	Email	No
Harris County	TX	Healthcare Provider	26000	07/27/2021	Unauthorized Access/Disclosure	Network Server	No	Harris County reported that an employee made the electronic protected health information (ePHI) of 26,000 individuals viewable via the Internet. Upon review of the breach information, OCR determined that Harris County does not meet the definition of a covered entity or a business associate. The case was closed.
siParadigm, LLC	NJ	Healthcare Provider	1654	07/26/2021	Unauthorized Access/Disclosure	Network Server	No	The covered entity (CE), siParadigm, reported that the protected health information (PHI) of 1,654 individuals was viewable via the Internet. The PHI involved included names, dates of birth, case numbers, and clinical information. The CE notified HHS, affected individuals, and the media. In its mitigation efforts, the CE implemented additional administrative safeguards and retrained its staff.
NCH Corporation	TX	Health Plan	11427	07/24/2021	Hacking/IT Incident	Network Server	No
Yale New Haven Health Services Corporation ("YNHHS")	CT	Healthcare Provider	14603	07/23/2021	Hacking/IT Incident	Network Server	Yes	The covered entity (CE), Yale New Haven Health Services Corporation, reported that its business associate (BA) was the victim of a cyber-attack that compromised the protected health information (PHI) of 14,603 individuals. The PHI involved included names, addresses, phone numbers, email addresses, Social Security numbers, and other treatment information. The CE notified HHS, affected individuals,…
Mobile County Commission	AL	Business Associate	1337	07/23/2021	Hacking/IT Incident	Network Server	Yes	The covered entity (CE), Mobile County Commission, reported that it was the victim of a ransomware attack that affected the electronic protected health information (ePHI) of 1,337 individuals. The ePHI involved included names, dates of birth, Social Security numbers, and financial and health insurance information. The CE notified HHS, affected individuals, and the media. In response to the breach…
Medi-Lynx Cardiac Monitoring	TX	Healthcare Provider	1841	07/23/2021	Hacking/IT Incident	Network Server	No
Electrical Workers Local 369	KY	Health Plan	662	07/23/2021	Hacking/IT Incident	Email	No	The covered entity (CE), Electrical Workers Local 369, reported that an employee was the victim of an email phishing attack that compromised the protected health information (PHI) of 662 individuals. The PHI involved included names, dates of birth, Social Security numbers, financial information, diagnoses, health insurance information, and other treatment information. The CE notified HHS, affecte…
Ascension Via Christi ACE	KS	Healthcare Provider	1977	07/23/2021	Hacking/IT Incident	Email	Yes	The covered entity (CE), Ascension via Christi ACE, reported that employees of its business associate (BA) experienced an email phishing attack that affected the electronic protected health information (ePHI) of 1,977 individuals. The ePHI involved included names, addresses, dates of birth, drivers’ license numbers, Social Security numbers, diagnoses/conditions, and financial and other treatment …
West Holt Memorial Hospital	NE	Healthcare Provider	541	07/22/2021	Hacking/IT Incident	Email	No	The covered entity (CE), West Holt Memorial Hospital, reported that an employee was the victim of an email phishing scheme that compromised the protected health information (PHI) of 541 individuals. The PHI involved included names, addresses, birthdates, Social Security numbers, diagnoses/conditions, lab results, medications prescribed, and other treatment information. The CE notified HHS, affect…
Thomas Jefferson University Hospital	PA	Business Associate	1346	07/22/2021	Hacking/IT Incident	Network Server	Yes	Thomas Jefferson University Hospital, the covered entity (CE), reported that its business associate (BA) experienced a cyber-attack that affected the protected health information (PHI) of 1,346 individuals. The PHI involved included names, addresses, Social Security numbers, dates of birth, diagnoses/conditions, medications prescribed, and other treatment information. The CE notified HHS, the med…
North Oklahoma County Mental Health Center d/b/a NorthCare	OK	Healthcare Provider	128556	07/21/2021	Hacking/IT Incident	Network Server	No
Academic HealthPlans, Inc.	TX	Business Associate	2330	07/21/2021	Hacking/IT Incident	Email	Yes
Prestera Center for Mental Health Services	WV	Healthcare Provider	2152	07/20/2021	Hacking/IT Incident	Email	No	The covered entity (CE), Prestera Center for Mental Health Services, reported that several employees were the victims of an email phishing scheme that affected the protected health information (PHI) of 2,152 individuals. The PHI involved included names, dates of birth, Social Security numbers, driver’s license numbers, claims and financial information, diagnoses, and other treatment information. …
Standard Modern Company, Inc.	MA	Business Associate	2707	07/20/2021	Unauthorized Access/Disclosure	Paper/Films	Yes
Texas Health Presbyterian Hospital Flower Mound	TX	Healthcare Provider	781	07/20/2021	Unauthorized Access/Disclosure	Email	No	The covered entity (CE), Texas Health Presbyterian Hospital - Flower Mound, reported that an employee sent emails that contained the electronic protected health information (ePHI) of 781 individuals without using the blind carbon copy function. The ePHI involved included names and email addresses. The CE notified HHS, affected individuals, and the media. In response to the breach, the CE retraine…
Orlando Family Physicians, LLC	FL	Healthcare Provider	447426	07/20/2021	Hacking/IT Incident	Email	No	The covered entity (CE), Orlando Family Physicians, reported that multiple employees were the victims of an email phishing attack that affected the electronic protected health information (ePHI) of 447,426 individuals. The ePHI involved included names, addresses, dates of birth, medical record numbers, Social Security numbers, and clinical and health insurance information. The CE notified HHS, af…
Youth Consultation Service	NJ	Healthcare Provider	2756	07/19/2021	Hacking/IT Incident	Network Server	No
The University of North Carolina Hospitals	NC	Healthcare Provider	8114	07/19/2021	Hacking/IT Incident	Email	No	The covered entity (CE), The University of North Carolina Hospitals, reported that an employee was the victim of an email phishing attack that affected the electronic protected health information (ePHI) of 8,114 individuals. The ePHI involved included names, addresses, dates of birth, diagnoses, Social Security numbers, drivers’ license numbers, and other treatment information. The CE notified HH…
Southwest Nebraska Public Health Department	NE	Healthcare Provider	12968	07/19/2021	Unauthorized Access/Disclosure	Desktop Computer	No	Southwest Nebraska Public Health Department, the business associate (BA), reported that a workforce member inadvertently uploaded a spreadsheet containing the electronic protected health information (ePHI) of 12,968 individuals to its public website. The ePHI involved included names, addresses, dates of births, and treatment information. The BA removed the spreadsheet from its public website. The…
The University of North Carolina at Chapel Hill School of Medicine	NC	Healthcare Provider	2718	07/19/2021	Hacking/IT Incident	Email	No
The Cancer Center of Greenwood Leflore Hospital	MS	Healthcare Provider	2714	07/19/2021	Hacking/IT Incident	Network Server	Yes	The covered entity (CE), The Cancer Center of Greenwood Leflore Hospital, reported that its business associate (BA) experienced a ransomware attack that affected the electronic protected health information (ePHI) of 2,714 individuals. The ePHI involved included names, dates of birth, addresses, Social Security numbers, claims information, diagnoses, and lab results. The CE notified HHS, affected …
Dynamic Health Care, Inc.	IL	Business Associate	947	07/16/2021	Hacking/IT Incident	Network Server	Yes
CleanSlate Centers, Inc.	TN	Healthcare Provider	890	07/16/2021	Hacking/IT Incident	Email	No	The covered entity (CE), CleanSlate Centers, Inc., reported that an employee was the victim of an email phishing scheme that affected the electronic protected health information (ePHI) of 890 individuals. The ePHI involved included names, dates of birth, medical record numbers, Social Security numbers, health insurance and claims information, and other treatment information. The CE notified HHS, …
Intermountain Healthcare	UT	Healthcare Provider	28628	07/16/2021	Hacking/IT Incident	Electronic Medical Record, Network Server	Yes	The covered entity (CE), Intermountain Healthcare, reported that its business associate (BA) experienced a ransomware attack that affected the electronic protected health information (ePHI) of 28,628 individuals. The ePHI involved included names, medical images, Social Security numbers, health insurance information, dates of birth, and other treatment information. The CE notified HHS, affected in…
Adena Fayette Medical Center	OH	Healthcare Provider	1389	07/16/2021	Hacking/IT Incident	Email	No
McLaren Health Care Corporation	MI	Healthcare Provider	64600	07/16/2021	Hacking/IT Incident	Network Server	Yes	The covered entity (CE), McLaren Health Care Corporation, reported that its business associate experienced a ransomware attack that affected the electronic protected health information (ePHI) of 64,600 individuals. The ePHI involved included names, addresses, dates of birth, drivers’ license numbers, Social Security numbers, diagnoses, clinical information, and other treatment information. The CE…
Sierra Nevada Primary Care Physicians	CA	Healthcare Provider	1717	07/16/2021	Theft	Paper/Films	No	The covered entity (CE), Sierra Nevada Primary Care Physicians, reported that documents containing the protected health information (PHI) of 1,717 individuals were found in the custody of an unauthorized person. The PHI involved included names and financial information. The CE notified HHS, affected individuals, the media, and provided complimentary credit monitoring to affected individuals. In r…
Advocate Aurora Health	WI	Healthcare Provider	68707	07/16/2021	Hacking/IT Incident	Network Server	Yes	The covered entity (CE), Advocate Aurora Health, reported that its business associate (BA) experienced a ransomware attack that affected the electronic protected health information (ePHI) of 68,707 individuals. The ePHI involved included names, addresses, Social Security numbers, dates of birth, drivers’ license numbers, diagnoses/conditions, lab results, medications prescribed, and other treatme…
Guidehouse	VA	Business Associate	91331	07/15/2021	Hacking/IT Incident	Network Server	Yes	The covered entity (CE), Guidehouse, reported that its secure file transfer device experienced a cyber-attack that affected the protected health information (PHI) of approximately 91,331 individuals. The PHI involved included, names, dates of birth, diagnoses/conditions, and claims information. The CE notified HHS, affected individuals, and the media. In response to the breach, the CE applied a c…
City of Lincoln Aging Partners	NE	Business Associate	1513	07/14/2021	Hacking/IT Incident	Email	Yes	City of Lincoln Aging Partners, a business associate (BA), reported it was the victim of an email phishing attack that affected the protected health information (PHI) of 1,513 individuals. The PHI involved included names, addresses, dates of birth, Social Security numbers, financial information, diagnoses, and other treatment information. The BA notified HHS, affected individuals, the media, and …
Synergic Healthcare Solutions, Inc. dba TGH Urgent Care powered by Fast Track	FL	Business Associate	558	07/14/2021	Theft	Other	Yes	The covered entity (CE), Synergic Healthcare Solutions, Inc., dba TGH Urgent Care powered by Fast Track, reported that an employee took pictures of the protected health information (PHI) of 558 individuals. The PHI involved included names, drivers’ license information, and financial information. The CE notified HHS, affected individuals, and the media. The CE also established a toll-free number f…
Aetna ACE	CT	Health Plan	8664	07/14/2021	Hacking/IT Incident	Email	No	The covered entity (CE), Aetna, reported that its business associate (BA) was the victim of an email phishing attack that affected the electronic protected health information (ePHI) of approximately 8,664 individuals. The ePHI involved included names, dates of birth, Social Security numbers, health insurance information, diagnoses, claims information, medications prescribed, and other treatment i…
Nystrom & Associates	MN	Healthcare Provider	985	07/13/2021	Hacking/IT Incident	Email	No	The covered entity (CE), Nystrom & Associates, reported that several employees were the victims of an email phishing attack that affected the protected health information (PHI) of 985 individuals. The PHI involved included names, dates of birth, Social Security numbers, diagnoses, and other treatment information. The CE notified HHS, affected individuals, the media, and provided substitute notice…
On Lok Senior Health Services	CA	Health Plan	1643	07/13/2021	Hacking/IT Incident	Network Server	No	The covered entity (CE), On Lok Senior Health Services, reported that it experienced a ransomware attack that affected the electronic protected health information (ePHI) of 1,643 individuals. The ePHI involved included names, dates of birth, addresses, diagnoses/conditions, medications prescribed, and other treatment information. The CE notified HHS, affected individuals, and the media. The CE al…
The George Washington University Medical Faculty Associates	DC	Healthcare Provider	576	07/13/2021	Unauthorized Access/Disclosure	Email	No	The covered entity (CE), The George Washington University Medical Faculty Associates, reported that an employee sent an email that contained the electronic protected health information (ePHI) of 576 individuals without using the blind carbon copy feature. The ePHI involved included names and email addresses. The CE notified HHS and the affected individuals. In response to the breach, the CE retra…
King County Public Hospital District No. 2 d/b/a EvergreenHealth	WA	Healthcare Provider	22579	07/13/2021	Hacking/IT Incident	Network Server	Yes	The covered entity (CE), King County Public Hospital District No. 2, dba EvergreenHealth, reported that its business associate (BA) experienced a cyber-attack that affected the electronic protected health information (ePHI) of 22,579 individuals. The ePHI involved included names, dates of birth, health insurance and financial information, and treatment information. The CE notified HHS, affected i…
Bakersfield Hematology Oncology Inc.	CA	Healthcare Provider	1286	07/12/2021	Unauthorized Access/Disclosure	Electronic Medical Record	No
Oklahoma Heart Hospital, LLC	OK	Healthcare Provider	1038	07/12/2021	Unauthorized Access/Disclosure	Paper/Films	No	The covered entity (CE), Oklahoma Heart Hospital, LLC, reported that an employee erroneously donated documents that contained the protected health information (PHI) of 1,038 individuals, to a charity. The PHI involved included names, dates of birth, diagnoses, lab results, medications prescribed, and other treatment information. In its mitigation efforts, the CE implemented additional administrat…
CSI Financial Services, LLC dba ClearBalance	CA	Business Associate	3191	07/10/2021	Hacking/IT Incident	Email	Yes	The business associate (BA), CSI Financial Services, dba ClearBalance, reported that employees were the victims of an email phishing scheme that affected the electronic protected health information (ePHI) of 3,191 individuals. The ePHI involved included names, addresses, drivers’ license numbers, Social Security numbers, diagnoses, and financial information. The BA notified HHS, affected individu…
Starling Physicians	CT	Healthcare Provider	2808	07/09/2021	Hacking/IT Incident	Email	No
Saint Peter's University Hospital	NJ	Healthcare Provider	585	07/09/2021	Hacking/IT Incident	Network Server	Yes	The covered entity (CE), Saint Peter’s University Hospital, reported that its business associate (BA) experienced a ransomware attack that affected the electronic protected health information (ePHI) of 585 individuals. The ePHI involved included names, Social Security numbers, addresses, dates of birth, medical diagnoses, and other treatment information. The CE notified HHS, affected individuals,…
Oscar Insurance Company of Florida	FL	Health Plan	516	07/08/2021	Hacking/IT Incident	Other	No
CNA Financial Corporation	IL	Health Plan	5095	07/08/2021	Hacking/IT Incident	Network Server	No	The covered entity (CE), CNA Financial Corporation, reported that it experienced a ransomware attack that affected the protected health information (PHI) of approximately 5,095 individuals. The PHI involved included names, addresses, Social Security numbers, birthdates, diagnoses, lab results, and claims and other treatment information. The CE notified HHS, affected individuals, the media, law en…
Osborn Cancer Care	WA	Healthcare Provider	4614	07/08/2021	Hacking/IT Incident	Network Server	Yes
Forefront Dermatology, S.C.	WI	Healthcare Provider	2413553	07/08/2021	Hacking/IT Incident	Network Server	Yes	The covered entity (CE), Forefront Dermatology, reported that its business associate (BA) experienced a malware attack that compromised the protected health information (PHI) of 2,413,553 individuals. The PHI involved included names, addresses, birthdates, and health insurance and other treatment information. The CE notified HHS, affected individuals, the media, and provided substitute notice. In…
Lake County Health Department and Community Health Center	IL	Healthcare Provider	705	07/08/2021	Unauthorized Access/Disclosure	Network Server	No
Florida Heart Associates	FL	Healthcare Provider	45148	07/07/2021	Hacking/IT Incident	Network Server	No	Florida Heart Associates, the covered entity (CE), reported that it was the victim of a ransomware attack that affected the electronic protected health information (ePHI) of 45,148 individuals. The ePHI involved included names, dates of birth, Social Security numbers, drivers’ license numbers, health insurance information, diagnoses, medications prescribed, and lab results. The CE notified HHS, a…
Triangle Women's Center	NC	Healthcare Provider	978	07/07/2021	Unauthorized Access/Disclosure	Email	No	The covered entity (CE), Triangle Women’s Center, reported that an employee inadvertently sent an email containing the electronic protected health information (ePHI) of 978 individuals to an unauthorized individual. The ePHI involved included names, addresses, telephone numbers, and billing information. The CE notified HHS, affected individuals, and the media. In response to the breach, the CE im…
Hope Medical LLC	GA	Healthcare Provider	500	07/07/2021	Unauthorized Access/Disclosure	Paper/Films	No	Hope Medical reported that boxes that contained the protected health information (PHI) of 500 individuals were improperly disposed of. The PHI involved included names, telephone numbers, addresses, dates of birth, Social Security and drivers’ license numbers, financial and claims information, lab results, medications prescribed, and other treatment information. During the investigation, Hope Medi…
HealthReach Community Health Centers	ME	Healthcare Provider	122340	07/06/2021	Improper Disposal	Electronic Medical Record	No
Hot Springs Health Program	NC	Healthcare Provider	1984	07/06/2021	Unauthorized Access/Disclosure	Email	No
Coastal Family Health Center, Inc	MS	Healthcare Provider	62342	07/02/2021	Hacking/IT Incident	Network Server	No
University of Maryland, Baltimore	MD	Business Associate	37263	07/02/2021	Hacking/IT Incident	Network Server	Yes	The business associate (BA), University of Maryland, Baltimore, reported that its vendor experienced a cyber-attack that affected the protected health information (PHI) of approximately 37,263 individuals. The PHI involved included names, dates of birth, addresses, claims information, diagnoses and conditions, lab results, medications prescribed, and other treatment information. The BA notified H…
Cook County Health	IL	Health Plan	898	07/02/2021	Unauthorized Access/Disclosure	Paper/Films	Yes	The covered entity (CE), Cook County Health, reported that a subcontractor of its business associate (BA) permitted drivers who were not registered with the BA to provide medical transportation to the CE’s health plan members. The CE determined that the unregistered drivers had access to the protected health information (PHI) of 898 individuals. The PHI involved included names, phone numbers, hom…
CentraCare Health System	MN	Healthcare Provider	842	07/02/2021	Hacking/IT Incident	Network Server	Yes
St. Vincent's Services, Inc. D/B/A HeartShare St. Vincent's Services	NY	Healthcare Provider	1927	07/02/2021	Hacking/IT Incident	Network Server	Yes
HeartShare Wellness, LTD	NY	Healthcare Provider	586	07/02/2021	Hacking/IT Incident	Network Server	Yes
Professional Business Systems, Inc., d/b/a Practicefirst Medical Management Solutions and PBS Medcode Corp., (“Practicefirst”)	NY	Business Associate	1210688	07/01/2021	Hacking/IT Incident	Network Server	Yes
Wayne County Hospital	IA	Healthcare Provider	2016	07/01/2021	Hacking/IT Incident	Email	No
Florida Blue	FL	Health Plan	32749	07/01/2021	Hacking/IT Incident	Network Server	No	The covered entity (CE), Florida Blue, reported that it was the subject of a cyber-attack that affected the electronic protected health information (ePHI) of 32,749 individuals. The ePHI involved included names, mailing addresses, email addresses, dates of birth, claims and health insurance information, diagnoses/conditions, medications prescribed, and other treatment information. The CE notified…
PracticeMax, Inc.	AZ	Business Associate	685574	06/30/2021	Hacking/IT Incident	Network Server	Yes	The business associate (BA), PracticeMax, reported that it was the victim of a ransomware attack affecting the protected health information (PHI) of 685,574 individuals. The PHI involved included names, diagnoses, addresses, dates of birth, Social Security numbers, financial information, and other treatment information. The BA notified HHS, affected individuals, and the media. In response to the …
NYC Health + Hospitals	NY	Healthcare Provider	43727	06/30/2021	Hacking/IT Incident	Network Server	Yes	The covered entity (CE), NYC Health + Hospitals, reported that its business associate was the victim of a ransomware attack that compromised the electronic protected health information (ePHI) of 43,727 individuals. The ePHI involved included names, dates of birth, medications prescribed, and other treatment information. The CE notified HHS, affected individuals, the media, and posted substitute n…
Francisco J. Pabalan MD, INC	CA	Healthcare Provider	50000	06/30/2021	Hacking/IT Incident	Network Server	No	The covered entity (CE), Francisco J. Pabalan, M.D., reported that it was the victim of a ransomware attack that compromised the protected health information (PHI) of 50,000 individuals. The PHI involved included names, addresses, dates of birth, drivers’ license and Social Security numbers, diagnoses, lab results, and medications prescribed. The CE notified HHS, affected individuals, the media, …
Dermatology Group of Arkansas, PA	AR	Healthcare Provider	1579	06/29/2021	Hacking/IT Incident	Email	No
Peoples Community Health Clinic	IA	Healthcare Provider	40084	06/29/2021	Hacking/IT Incident	Email	No
Penn Foundation	PA	Healthcare Provider	768	06/29/2021	Hacking/IT Incident	Network Server	No	The covered entity (CE), Penn Foundation – St. Luke’s Health Network, reported that it suffered a ransomware attack that affected the protected health information (PHI) of 768 individuals. The PHI involved included names, dates of birth, addresses, Social Security numbers, diagnoses, and financial and treatment information. The CE notified HHS, affected individuals, and the media. The CE also off…
Ankle and Foot Physicians and Surgeons PLLC	WA	Healthcare Provider	5244	06/28/2021	Hacking/IT Incident	Network Server	No	The covered entity (CE), Ankle and Foot Physicians and Surgeons, reported that it was the victim of a ransomware attack that affected the electronic protected health information (ePHI) of 5,244 individuals. The ePHI involved included names and dates of birth. The CE notified HHS, affected individuals, the media, local law enforcement, and posted substitute notice on its website. In response to th…
Dental Center of Westport Group LLC	CT	Healthcare Provider	2175	06/28/2021	Hacking/IT Incident	Email	No	The covered entity (CE), Dental Center of Westport Group, reported that an employee was the victim of an email phishing scheme that affected the protected health information (PHI) of 2,175 individuals. The PHI involved included names, addresses, dates of birth, diagnoses, and claims and other treatment information. The CE notified HHS, affected individuals, and the media. In its mitigation effort…
Fairbanks Cancer Care Physicians, P.C.	AK	Healthcare Provider	2426	06/28/2021	Hacking/IT Incident	Network Server	Yes	The covered entity (CE), Fairbanks Cancer Care Physicians, P.C., reported that its business associate (BA) experienced a ransomware attack that affected the electronic protected health information (ePHI) of 2,426 individuals. The ePHI involved included names, Social Security numbers, addresses, dates of birth, diagnoses/conditions, lab results, medications prescribed, and other treatment informat…
The Recovery Project, LLC	MI	Healthcare Provider	1103	06/28/2021	Hacking/IT Incident	Email	No	The covered entity (CE), The Recovery Project, LLC, reported that an employee was the victim of an email phishing attack that affected the electronic protected health information (ePHI) of 1,103 individuals. The ePHI involved included names, Social Security numbers, dates of birth and drivers’ licenses numbers. The CE notified HHS, affected individuals, the media, and provided credit monitoring s…
CVS Caremark	RI	Business Associate	3064	06/28/2021	Unauthorized Access/Disclosure	Paper/Films	Yes	The covered entity (CE), CVS Caremark, reported that an employee mailed the electronic protected health information (ePHI) of 3,064 individuals to the wrong recipients. The ePHI involved included names, diagnoses, and health insurance information. The CE notified HHS, affected individuals, and the media. In response to the breach, the CE retrained its staff and implemented additional administrati…
Carle Cancer Institute Normal	IL	Healthcare Provider	8066	06/25/2021	Hacking/IT Incident	Network Server	Yes	The covered entity (CE), Carle Cancer Institute Normal, reported that its business associate suffered a cyberattack that affected the electronic protected health information (ePHI) of 8,066 individuals. The ePHI involved included names, addresses, dates of birth, Social Security numbers, diagnoses and conditions, lab results, medications prescribed, and other treatment information. The CE notifie…
Physicians Dialysis	FL	Healthcare Provider	1998	06/25/2021	Hacking/IT Incident	Network Server	No	The covered entity (CE), Physicians Dialysis, reported that it experienced a ransomware attack that affected the electronic protected health information (ePHI) of 1,998 individuals. The ePHI involved included names, addresses, dates of birth, Social Security numbers, diagnoses, health insurance and claims information, and other treatment information. The CE notified HHS, affected individuals, and…
Northwestern Memorial HealthCare	IL	Healthcare Provider	201197	06/25/2021	Hacking/IT Incident	Network Server	Yes	The covered entity (CE), Northwestern Memorial HealthCare, reported that its business associate (BA) was the victim of a cyber-attack affecting the protected health information (PHI) of 201,197 individuals. The PHI involved included names, addresses, dates of birth, Social Security numbers, diagnoses, lab results, medications prescribed, and health insurance and other treatment information. The C…
Smile Brands, Inc.	CA	Business Associate	2592494	06/24/2021	Hacking/IT Incident	Network Server	Yes
John Muir Physician Network	CA	Healthcare Provider	1081	06/24/2021	Unauthorized Access/Disclosure	Email	No	The covered entity (CE), John Muir Physician Network, reported that an employee impermissibly provided an individual with access to an Excel file that contained the electronic protected health information (ePHI) of 1,081 individuals. The ePHI involved included names, diagnoses, and health insurance and treatment information. The CE notified HHS, affected individuals, the media, and provided subst…
MultiPlan	NY	Business Associate	214956	06/24/2021	Hacking/IT Incident	Email	Yes
Aultman Health Foundation	OH	Healthcare Provider	7354	06/24/2021	Unauthorized Access/Disclosure	Electronic Medical Record	No
Mississippi Center for Advanced Medicine, PC	MS	Healthcare Provider	8908	06/23/2021	Hacking/IT Incident	Network Server	No	The covered entity (CE), Mississippi Center for Advanced Medicine, PC, reported that it experienced a ransomware attack that affected the electronic protected health information (ePHI) of 8,908 individuals. The ePHI involved included names, dates of birth, addresses, telephone numbers, medical record numbers, Social Security numbers, and clinical and health insurance information. The CE failed to…
Abode Services	CA	Healthcare Provider	1172	06/22/2021	Hacking/IT Incident	Email	No
Tiburcio Vasquez Health Center Inc.	CA	Healthcare Provider	2042	06/22/2021	Hacking/IT Incident	Network Server	Yes	The covered entity (CE), Tiburcio Vasquez Health Center Inc., reported that its business associate (BA) suffered a breach that affected the electronic protected health information (ePHI) of 2,042 individuals. The ePHI involved included names, dates of birth, and medications prescribed. The CE notified HHS, affected individuals, the media, and posted substitute notice on its website.
United Neighborhood Health Services d/b/a Neighborhood Health	TN	Healthcare Provider	1519	06/22/2021	Hacking/IT Incident	Network Server	Yes	The covered entity (CE), United Neighborhood Health Services dba Neighborhood Health, reported that its business associate (BA) was the victim of a ransomware attack that affected the electronic protected health information (ePHI) of 1,519 individuals. The ePHI involved included names, dates of birth, and medication information. The CE notified HHS, affected individuals, and the media. In respons…
Hawaii Independent Physicians Association	HI	Business Associate	18770	06/22/2021	Hacking/IT Incident	Email	Yes	The business associate (BA), Hawaii Independent Physicians Association, reported that an employee’s email account may have been compromised affecting the electronic protected health information (ePHI) of 18,770 individuals. The ePHI involved included names, dates of birth, addresses, and other treatment information. The BA notified HHS, affected individuals, the media, and provided substitute not…
Renown Health	NV	Healthcare Provider	65181	06/22/2021	Hacking/IT Incident	Network Server	Yes	The covered entity (CE), Renown Health, reported that its business associate (BA) experienced a ransomware attack affecting the electronic protected health information (ePHI) of 65,181 individuals. The ePHI involved included names, addresses, dates of birth, Social Security numbers, and diagnoses/conditions. The CE notified HHS, affected individuals, the media, and provided substitute notice. The…
Jawonio	NY	Healthcare Provider	13313	06/21/2021	Hacking/IT Incident	Email	No	The covered entity (CE), Jawonio, reported that an employee was the victim of an email phishing scheme that affected the electronic protected health information (ePHI) of 13,313 individuals. The ePHI involved included names, addresses, dates of birth, drivers’ license numbers, Social Security numbers, claims and financial information, health insurance information, lab results, medications prescri…
Hosparus, Inc. dba Care Guide Partners Inc.	KY	Healthcare Provider	1545	06/21/2021	Hacking/IT Incident	Network Server	Yes	The covered entity (CE), Hosparus, Inc. dba Care Guide Partners, Inc., reported that a subcontractor of its business associate (BA) experienced a ransomware attack that affected the electronic protected health information (ePHI) of 1,545 individuals. The ePHI involved included names, addresses, dates of birth, Social Security numbers, claims information, diagnoses, medications prescribed, and oth…
Eye Consultants of Atlanta / Piedmont System Ambulatory Surgery Center, LLC	GA	Healthcare Provider	2662	06/19/2021	Improper Disposal	Paper/Films	No	The covered entity (CE), Eye Consultants of Atlanta / Piedmont System Ambulatory Surgery Center, reported that medical records that were marked and separated for shredding were inadvertently disposed of by janitorial staff. The breach involved the protected health information (PHI) of 2,662 individuals. The PHI involved included names, addresses, dates of birth, Social Security numbers, and diagn…
Refresh Mental Health d/b/a Springfield Psychological	PA	Healthcare Provider	948	06/18/2021	Unauthorized Access/Disclosure	Email	No	The covered entity (CE), Refresh Mental Health, dba Springfield Psychological, reported that an employee sent a marketing email to 948 individuals without using the blind carbon copy function. The electronic protected health information (ePHI) involved included names and email addresses. In its mitigation efforts, the CE sanctioned the responsible employee and strengthened its administrative safe…
Charles E. Jones DDS PC, DBA Jones Family Dental	OR	Healthcare Provider	6493	06/18/2021	Hacking/IT Incident	Network Server	No	The covered entity (CE), Charles E. Jones, DDS dba Jones Family Dental, reported that it experienced a cyber-attack that compromised the protected health information (PHI) of 6,493 individuals. The PHI involved included names, addresses, dates of birth, drivers’ license numbers, Social Security numbers, diagnoses, lab results, medications prescribed, and other treatment information. The CE notifi…
University of Wisconsin Hospitals and Clinics Authority	WI	Healthcare Provider	4318	06/18/2021	Hacking/IT Incident	Network Server	No
Walmart Inc.	AR	Healthcare Provider	14532	06/18/2021	Loss	Paper/Films	No	The covered entity (CE), Walmart, reported that it lost documents that contained the protected health information (PHI) of 14,532 individuals. The PHI involved included names, dates of birth, addresses, phone numbers, subscriber identification numbers, claim numbers, diagnoses, and other treatment information. The CE notified HHS, affected individuals, the media, and provided substitute notice. I…
JFK Medical Associates, PA d/b/a Coastal Medical Group	NJ	Healthcare Provider	1304	06/18/2021	Hacking/IT Incident	Desktop Computer, Network Server	No
Prominence Health Plan	NV	Health Plan	45380	06/18/2021	Hacking/IT Incident	Network Server	No	The covered entity (CE), Prominence Health Plan, reported that its business associate (BA) suffered a cyber-attack that affected the electronic protected health information (ePHI) of approximately 45,380 individuals. The ePHI involved included names, addresses, dates of birth, health insurance information, claim codes, and other treatment information. The CE notified HHS, affected individuals, an…
Singing River Health System	MS	Healthcare Provider	3543	06/17/2021	Hacking/IT Incident	Network Server	Yes	The covered entity (CE), Singing River Health System, reported that its business associate experienced a ransomware attack that affected the electronic protected health information (ePHI) of 3,543 individuals. The ePHI involved included names, dates of birth, and medical record numbers. The CE notified HHS, affected individuals, the media, and posted substitute notice on its website.
Little Hill Foundation for the Rehabilitation of Alcoholics, Inc. d/b/a Alina Lodge	NJ	Healthcare Provider	2565	06/16/2021	Hacking/IT Incident	Network Server	Yes	The covered entity (CE), Little Hill Foundation for the Rehabilitation of Alcoholics dba Alina Lodge, reported that its business associate experienced a ransomware attack affecting the electronic protected health information (ePHI) of approximately 2,565 individuals. The ePHI involved included names, addresses, phone numbers, dates of birth, diagnoses, and other treatment information. The CE noti…
Reproductive Biology Associates, LLC and its affiliate My Egg Bank, LLC	GA	Healthcare Provider	38000	06/15/2021	Hacking/IT Incident	Network Server	No	The covered entity (CE), Reproductive Biology Associates/My Egg Bank, LLC, reported that it was the victim of a ransomware attack that compromised the protected health information (PHI) of 38,000 individuals. The PHI involved included names, addresses, dates of birth, Social Security numbers, lab results, and other treatment information. The CE notified HHS, affected individuals, the media, and p…
Health Care Service Corp	IL	Health Plan	543	06/15/2021	Hacking/IT Incident	Network Server	Yes
Golden Care Pharmacy LLC	NJ	Healthcare Provider	5530	06/14/2021	Hacking/IT Incident	Desktop Computer, Electronic Medical Record, Network Server	No
St. Charles Health System, Inc.	OR	Healthcare Provider	4687	06/14/2021	Hacking/IT Incident	Network Server	Yes	The covered entity (CE), St. Charles Health System, reported that its business associate experienced a ransomware attack that affected the electronic protected health information (ePHI) of 4,687 individuals. The ePHI involved included names, Social Security numbers, addresses, dates of birth, diagnoses, and other treatment information. The CE notified HHS, affected individuals, and the media. Fol…
Centura Health	CO	Healthcare Provider	738	06/12/2021	Hacking/IT Incident	Email	No	The covered entity (CE), Centura Health, reported that an employee was the victim of an email phishing scheme that affected the protected health information (PHI) of 738 individuals. The PHI involved included names, dates of birth, diagnoses, and other treatment information. The CE notified HHS, affected individuals, and the media. In response to the breach, the CE implemented additional technica…
Neighborhood Healthcare Inc. d/b/a Neighborhood Family Practice	OH	Healthcare Provider	6156	06/11/2021	Hacking/IT Incident	Network Server, Other	Yes	The covered entity (CE), Neighborhood Healthcare, Inc. dba Neighborhood Family Practice, reported that its business associate (BA) experienced a cyber-attack that affected the electronic protected health information (ePHI) of 6,156 individuals. The ePHI involved included names, dates of birth, medication information, and other treatment information. The CE notified HHS, affected individuals, the …
Care Inns of Texas, Ltd	TX	Business Associate	1300	06/11/2021	Hacking/IT Incident	Email	Yes	The business associate (BA), Care Inns of Texas, reported that it was the victim of an email phishing attack that compromised the protected health information (PHI) of approximately 1,300 individuals. The PHI involved included names, room assignments, addresses, dates of birth, Social Security numbers, and medical information. The BA notified HHS, affected individuals, and the media. In response …
Illinois Attorney General's Office	IL	Business Associate	501	06/09/2021	Hacking/IT Incident	Network Server	Yes
Cancer Care Center	TN	Healthcare Provider	17809	06/09/2021	Hacking/IT Incident	Electronic Medical Record	Yes	The covered entity (CE), Cancer Care Centers, reported that its business associate (BA) experienced a ransomware attack that affected the electronic protected health information (ePHI) of 17,809 individuals. The ePHI involved included names, Social Security numbers, dates of birth, addresses, diagnoses, prescription information, and other treatment information. The CE notified HHS, affected indiv…
Epic Care	CA	Healthcare Provider	9000	06/09/2021	Hacking/IT Incident	Electronic Medical Record	Yes	The covered entity (CE), Epic Care, reported that its business associate (BA) experienced a ransomware attack that affected the electronic protected health information (ePHI) of 9,000 individuals. The ePHI involved included Social Security numbers, diagnoses, and treatment information. The CE notified HHS, affected individuals, and the media. Following the breach, the CE offered complimentary ide…
Falcon Group International Corp	NY	Healthcare Provider	1900	06/09/2021	Unauthorized Access/Disclosure	Electronic Medical Record	No
Minnesota Community Care	MN	Healthcare Provider	64855	06/08/2021	Hacking/IT Incident	Network Server	Yes	The covered entity (CE), Minnesota Community Care, reported that its business associate (BA) experienced a ransomware attack affecting the protected health information (PHI) of 64,855 individuals. The PHI involved included names, addresses, dates of birth, drivers’ license numbers, Social Security numbers, financial information, diagnoses, lab results, and medications prescribed. The CE notified …
UC San Diego Health	CA	Healthcare Provider	495949	06/08/2021	Hacking/IT Incident	Network Server	No
Providence Health Plan	OR	Health Plan	5509	06/07/2021	Unauthorized Access/Disclosure	Email	No	The covered entity (CE), Providence Health Plan, reported that a temporary contract worker sent emails containing the electronic protected health information (ePHI) of 5,509 individuals to a personal email address. The ePHI involved included names, Social Security numbers, identification numbers, dates of birth, and treatment information. The CE notified HHS, affected individuals, and the media. …
South Texas Health System	TX	Healthcare Provider	6761	06/07/2021	Unauthorized Access/Disclosure	Email	No	The covered entity (CE), South Texas Health System, reported that a workforce member inadvertently emailed the electronic protected health information (ePHI) of 6,761 individuals to a personal email account. The CE notified HHS, affect individuals, and the media. The ePHI involved included names and treatment information. In its mitigation efforts, the CE strengthened its administrative safeguard…
Pennsylvania Health & Wellness	PA	Health Plan	1325	06/07/2021	Hacking/IT Incident	Network Server	Yes	The covered entity (CE), PA Health & Wellness, reported that its business associate (BA) was the victim of a cyber-attack that affected the electronic protected health information (ePHI) of 1,325 individuals. The ePHI involved included names, addresses, dates of birth, health insurance information, medical conditions, and other treatment information. The CE notified HHS, affected individuals, and…
UofL Health, Inc.	KY	Healthcare Provider	42465	06/07/2021	Unauthorized Access/Disclosure	Email	No
Glacier Medical Associates	MT	Healthcare Provider	3007	06/07/2021	Hacking/IT Incident	Network Server	No
Discovery Practice Management, Inc.	CA	Business Associate	12859	06/05/2021	Hacking/IT Incident	Email	Yes	Discovery Practice Management, a business associate (BA), reported that it was the subject of a ransomware attack that affected the protected health information (PHI) of 12,859 individuals. The PHI involved included names, addresses, dates of birth, Social Security numbers, drivers’ license numbers, medical record numbers, diagnoses, prescription information, and health insurance and financial in…
UW Medicine	WA	Healthcare Provider	18389	06/04/2021	Hacking/IT Incident	Network Server	Yes	UW Medicine, the covered entity (CE), reported that its business associate experienced a ransomware attack that affected the electronic protected health information (ePHI) of 18,389 individuals. The ePHI involved included names, dates of birth, and medications prescribed. The CE notified HHS, affected individuals, the media, and provided substitute notice. In response to the breach, the CE implem…
San Juan Regional Medical Center	NM	Healthcare Provider	325660	06/04/2021	Hacking/IT Incident	Network Server	No	The covered entity (CE), San Juan Regional Medical Center, reported that it was the victim of a ransomware attack that affected the protected health information (PHI) of 325,660 individuals. The PHI involved included names, dates of birth, Social Security numbers, drivers’ license numbers, financial and health insurance information, and other treatment information. The CE notified HHS, affected i…
Wisconsin Department of Health Services	WI	Health Plan	2868	06/04/2021	Hacking/IT Incident	Email	No
East Jordan Family Health Center	MI	Healthcare Provider	1151	06/04/2021	Hacking/IT Incident	Network Server	Yes
Steward Medical Group	MA	Healthcare Provider	640	06/04/2021	Hacking/IT Incident	Email	No
AtriCure, Inc. Group Health Plan	OH	Health Plan	2487	06/04/2021	Hacking/IT Incident	Email	No
Pediatrix Cardiology of Washington, P.C. d/b/a NorthWest Congenital Heart Care	WA	Healthcare Provider	1166	06/04/2021	Theft	Other Portable Electronic Device	No	The covered entity (CE), NorthWest Congenital Heart Care, reported that an unencrypted external hard drive was stolen from one of its offices. The hard drive contained the electronic protected health information (ePHI) of 1,166 individuals. The ePHI involved included names, dates of birth, diagnoses, and health insurance and treatment information. The CE notified HHS, affected individuals, the me…
Cancer Centers of Southwest Oklahoma, LLC	OK	Healthcare Provider	8000	06/04/2021	Hacking/IT Incident	Electronic Medical Record, Network Server	Yes	The covered entity (CE), Cancer Centers of Southwest Oklahoma, LLC, reported that its business associate (BA) experienced a ransomware attack that compromised the electronic protected health information (ePHI) of 6,253 individuals. The ePHI involved included names, addresses, dates of birth, driver’s license numbers, Social Security numbers, medications prescribed, lab results, and diagnoses/cond…
Absolute Total Care	SC	Health Plan	1286	06/04/2021	Hacking/IT Incident	Network Server	Yes	The covered entity (CE), Absolute Total Care, reported that its business associate (BA) was the victim of a cyberattack that affected the electronic protected health information (ePHI) of 1,286 individuals. The ePHI involved included names, addresses, telephone numbers, dates of birth, diagnoses, medical conditions, health insurance and other treatment information. The CE notified HHS, affected i…
Turning Point Clinic	MD	Healthcare Provider	700	06/03/2021	Hacking/IT Incident	Network Server	No	The covered entity (CE), Turning Point Clinic, reported that it suffered a cyberattack that affected the protected health information (PHI) of 700 individuals. The PHI involved included names, lab results, and medication prescriptions. The CE notified HHS, affected individuals, and the media. In its mitigation efforts, the CE implemented additional administrative, technical, and security safeguar…
Moses Lake Community Health Center	WA	Healthcare Provider	1190	06/02/2021	Hacking/IT Incident	Network Server	Yes	The covered entity (CE), Moses Lake Community Health Center, reported that its business associate suffered a cyber-attack that affected the electronic protected health information (ePHI) of 1,190 individuals. The ePHI involved included names, dates of birth, medical record numbers, and medications prescribed. The CE notified HHS, affected individuals, and the media.
Temple University Hospital, Inc.	PA	Healthcare Provider	17041	06/02/2021	Hacking/IT Incident	Network Server	Yes	The covered entity (CE), Temple University Hospital, reported that its business associate (BA) was the victim of a ransomware attack that affected the electronic protected health information (ePHI) of approximately 17,041 individuals. The ePHI involved included names, dates of birth, clinical information, and other treatment information. The CE notified HHS, affected individuals, and the media. F…
Spire Power Solutions, L.P.	GA	Health Plan	771	06/02/2021	Hacking/IT Incident	Email	Yes	The covered entity (CE), Spire Power Solutions, reported that an employee of its business associate (BA) experienced an email phishing attack that affected the electronic protected health information (ePHI) of 771 individuals. The ePHI involved included names, addresses, dates of birth, Social Security numbers, health insurance information, and treatment information. The BA notified HHS, affected…
Hill Country Community Clinic dba Hill Country Health and Wellness Center	CA	Healthcare Provider	2658	06/01/2021	Hacking/IT Incident	Network Server	Yes	The covered entity (CE), Hill Country Community Clinic dba Hill Country Health and Wellness Center, reported that its business associate experienced a cyber-attack that affected the electronic protected health information (ePHI) of 2,658 individuals. The ePHI involved included names, dates of birth, and medications prescribed. The CE notified HHS, affected individuals, the media, and posted subst…
Tri-County Family Medicine	NY	Healthcare Provider	1438	06/01/2021	Hacking/IT Incident	Network Server	Yes	The covered entity (CE), Tri-County Family Medicine, reported that its business associate experienced a cyber-attack that affected the electronic protected health information (ePHI) of 1,438 individuals. The ePHI involved included names, dates of birth, prescription information, and treatment information. The CE notified HHS, affected individuals, and the media.
Scripps Health	CA	Healthcare Provider	147267	06/01/2021	Hacking/IT Incident	Network Server	No
Superior HealthPlan	TX	Health Plan	2781	06/01/2021	Hacking/IT Incident	Network Server	Yes	The covered entity (CE), Superior HealthPlan, reported that its business associate (BA) was the victim of a cyber-attack that compromised the protected health information (PHI) of 2,781 individuals. The PHI involved included names, addresses, dates of birth, and diagnoses. The CE notified HHS, affected individuals, the media, and provided substitute notice. OCR has initiated a compliance review o…
Jones Memorial Hospital	NY	Healthcare Provider	8962	06/01/2021	Hacking/IT Incident	Network Server	Yes	The covered entity (CE), Jones Memorial Hospital, reported that its business associate was the victim of a cyber-attack that affected the electronic protected health information (ePHI) of approximately 8,962 individuals. The ePHI involved included names, dates of birth, medications prescribed, and other treatment information. The CE notified HHS, affected individuals, the media, and provided subs…
Wirt County Health Services Association d/b/a Coplin Health Systems	WV	Healthcare Provider	2164	05/29/2021	Hacking/IT Incident	Network Server	Yes	The covered entity (CE), Wirt County Health Services Association dba Coplin Health Systems, reported that its business associate (BA) experienced a ransomware attack that affected the electronic protected health information (ePHI) of 2,164 individuals. The ePHI involved included names, dates of births, prescription information, and medical record numbers. The CE notified HHS and posted substitute…
Hoboken Radiology LLC	NJ	Healthcare Provider	80000	05/28/2021	Hacking/IT Incident	Network Server	No	The covered entity (CE), Hoboken Radiology, reported that it discovered technical vulnerabilities that allowed unauthorized individuals to view electronic protected health information (ePHI) on its network server. This breach affected 80,000 individuals. The ePHI involved included names, addresses, dates of birth, and other treatment information. The CE notified HHS, affected individuals, and the…
Monroe County Health Center	WV	Healthcare Provider	757	05/28/2021	Hacking/IT Incident	Network Server	Yes	The covered entity (CE), Monroe County Health Center, reported that its business associate (BA) was the victim of a ransomware attack that affected the electronic protected health information (ePHI) of 757 individuals. The ePHI involved included names, dates of birth, prescription information, and medical record numbers. The CE notified HHS and the BA notified affected individuals and the media.
Williamson Health and Wellness Center, Inc.	WV	Healthcare Provider	1688	05/28/2021	Hacking/IT Incident	Network Server	Yes	The covered entity (CE), Williamson Health and Wellness Center, Inc., reported that its business associate suffered a ransomware attack that compromised the electronic protected health information (ePHI) of 1,688 individuals. The ePHI involved included names, dates of birth, and prescription information. The CE notified HHS, affected individuals, and the media. In its mitigation efforts, the CE i…
WomenCare, Inc. d/b/a FamilyCare Health Center	WV	Healthcare Provider	9584	05/28/2021	Hacking/IT Incident	Network Server	Yes	The covered entity (CE), WomenCare, Inc., dba FamilyCare Health Center, reported that its business associated (BA) was the victim of a ransomware attack that affected the electronic protected health information (ePHI) of 9,584 individuals. The ePHI involved included names, dates of birth, prescription information, and other treatment information. The CE notified HHS, affected individuals, the med…
Five Rivers Health Centers	OH	Healthcare Provider	155748	05/28/2021	Hacking/IT Incident	Email	No
Lafourche Medical Group	LA	Healthcare Provider	34862	05/28/2021	Hacking/IT Incident	Email	No
Sturdy Memorial Hospital	MA	Healthcare Provider	57379	05/28/2021	Hacking/IT Incident	Network Server	No
Walgreen Co.	IL	Healthcare Provider	6498	05/28/2021	Improper Disposal	Paper/Films	No
Stanford University School of Medicine	CA	Healthcare Provider	2063	05/28/2021	Hacking/IT Incident	Network Server	No	The covered entity (CE), Stanford University School of Medicine, reported that its business associate (BA) experienced a cyber-attack that affected the electronic protected health information (ePHI) of 2,063 individuals. The ePHI involved included names, addresses, email addresses, dates of birth, Social Security numbers, and diagnoses. The CE notified HHS and affected individuals. Following the …
SEIU 775 Benefits Group	WA	Business Associate	140000	05/27/2021	Hacking/IT Incident	Network Server	Yes
Arkansas Health and Wellness Health Plan	AR	Health Plan	3627	05/27/2021	Hacking/IT Incident	Network Server	Yes	The covered entity (CE), Arkansas Health and Wellness Health Plan, reported that its business associate was the victim of a cyber-attack that affected the electronic protected health information (ePHI) of 3,627 individuals. The ePHI involved included names, dates of birth, diagnoses, and other treatment information. The CE notified HHS, affected individuals, and the media.
State of TN Finance & Administration	TN	Health Plan	947	05/27/2021	Unauthorized Access/Disclosure	Email	No	The covered entity (CE), State of TN Finance & Administration, reported that an employee inadvertently emailed the electronic protected health information (ePHI) of 947 individuals to the wrong recipient. The ePHI involved included names, addresses and health insurance information. The CE notified HHS, affected individuals, and the media. In response to the breach, the CE sanctioned the responsib…
Adirondack Medical Center d/b/a Adirondack Health	NY	Healthcare Provider	877	05/27/2021	Hacking/IT Incident	Network Server	Yes	The covered entity (CE), Adirondack Medical Center dba Adirondack Health, reported that its business associate (BA) experienced a breach that affected the electronic protected health information (ePHI) of 877 individuals. The ePHI involved included names, dates of birth, medications prescribed, and medical record numbers. The CE and BA notified HHS, affected individuals, and the media. In respons…
Dean Health Servicing Company	WI	Business Associate	1025	05/26/2021	Hacking/IT Incident	Email	Yes	The business associate (BA), Dean Health Servicing Company, reported that an employee of its subcontractor was the victim of an email phishing attack that compromised the protected health information (PHI) of approximately 1,025 individuals. The PHI involved included names, addresses, email addresses, dates of birth, Social Security numbers, claims and health insurance information, and other trea…
Aetna ACE	CT	Health Plan	562	05/26/2021	Unauthorized Access/Disclosure	Paper/Films	No	The covered entity (CE), Aetna, reported that an employee inadvertently sent the protected health information (PHI) of 562 individuals to the wrong recipients. The PHI involved included names, dates of birth, health insurance information, claims data, and treatment information. The CE notified HHS, affected individuals, and the media. As a result of this breach, the CE implemented additional admi…
LogicGate	IL	Business Associate	47035	05/26/2021	Hacking/IT Incident	Network Server	Yes
Buckeye Health Plan	OH	Health Plan	2334	05/26/2021	Hacking/IT Incident	Network Server	Yes
TidalHealth Peninsula Regional	MD	Healthcare Provider	4070	05/26/2021	Hacking/IT Incident	Network Server	Yes	The covered entity (CE), Tidal Health Peninsula Regional, reported that its business associate (BA) was the victim of a ransomware attack that affected the electronic protected health information (ePHI) of 4,070 individuals. The ePHI involved included names, dates of birth, and prescription information. The CE and BA notified HHS, affected individuals, the media, and provided substitute notice. C…
Penobscot Community Health Center, Inc.	ME	Healthcare Provider	2798	05/26/2021	Hacking/IT Incident	Network Server	Yes	The covered entity (CE), Penobscot Community Health Center, Inc., reported that its business associate was the victim of a ransomware attack that affected the electronic protected health information (ePHI) of 2,798 individuals. The ePHI involved included names, dates of birth, and prescription information. The CE notified HHS and the BA notified affected individuals and the media.
Center for Human Development	MA	Healthcare Provider	5000	05/25/2021	Hacking/IT Incident	Network Server	No
Rogue Community Health	OR	Healthcare Provider	847	05/25/2021	Hacking/IT Incident	Network Server	Yes	The covered entity (CE), Rogue Community Health, reported that its business associate experienced a cyber-attack that affected the electronic protected health information (ePHI) of 847 individuals. The ePHI involved included names, dates of birth, medications prescribed, and other treatment information. The CE notified HHS, affected individuals, the media, and posted substitute notice on its webs…
20/20 Eye Care Network, Inc	FL	Business Associate	4142440	05/24/2021	Hacking/IT Incident	Network Server	Yes	The covered entity (CE), 20/20 Eye Care Network, reported that it experienced a cyber-attack that affected the electronic protected health information (ePHI) of 4,142,440 individuals. The ePHI involved included names, addresses, Social Security numbers, and health insurance and claims information. The CE notified HHS, affected individuals, the media, and provided substitute notice on its website.…
Laird Hospital, Inc.	MS	Healthcare Provider	1092	05/24/2021	Hacking/IT Incident	Network Server	Yes	The covered entity (CE), Laird Hospital, Inc., reported that its business associate (BA) was the victim of a ransomware attack that affected the electronic protected health information (ePHI) of 1,092 individuals. The ePHI involved included names, dates of birth, addresses, medications prescribed, and other treatment information. The CE notified HHS, affected individuals, and the media. In its mi…
Washoe Barton Medical Clinic d/b/a Carson Valley Medical Center	NV	Healthcare Provider	1115	05/24/2021	Hacking/IT Incident	Network Server	Yes	The covered entity (CE), Washoe Barton Medical Clinic dba Carson Valley Medical Center, reported that its business associate experienced a cyber-attack that affected the electronic protected health information (ePHI) of 1,115 individuals. The ePHI involved included names, addresses, dates of birth, medications prescribed, and other treatment information. The CE notified HHS, affected individuals,…
Harper County Community Hospital	OK	Healthcare Provider	5725	05/24/2021	Hacking/IT Incident	Network Server	No	The covered entity (CE), Harper County Community Hospital, reported that it was the victim of a ransomware attack affecting the protected health information (PHI) of 5,725 individuals. The PHI involved included names, addresses, dates of birth, Social Security numbers, health insurance information, and other treatment information. The CE notified HHS, affected individuals, the media, and provided…
Aspen Dental Management LLC	NY	Business Associate	9620	05/21/2021	Theft	Laptop	Yes
HC Watkins Memorial Hospital	MS	Healthcare Provider	634	05/21/2021	Hacking/IT Incident	Network Server	Yes	HC Watkins Memorial Hospital, the covered entity (CE), reported that its business associate (BA) experienced a ransomware attack that affected the electronic protected health information (ePHI) of 634 individuals. The ePHI involved included names, dates of birth, addresses, medications prescribed, and other treatment information. The CE notified HHS, affected individuals, and the media. In its mi…
Westwood Obstetrics and Gynecology (“Westwood”)	IL	Healthcare Provider	12931	05/21/2021	Hacking/IT Incident	Network Server	Yes
Beech Acres Parenting Center	OH	Healthcare Provider	8212	05/21/2021	Hacking/IT Incident	Email	No
Massena Hospital	NY	Healthcare Provider	1897	05/21/2021	Hacking/IT Incident	Network Server	Yes	The covered entity (CE), Massena Hospital, reported that its business associate experienced a cyber-attack that affected the electronic protected health information (ePHI) of 1,897 individuals. The ePHI involved included names, dates of birth, and medications prescribed. The CE notified HHS, affected individuals, the media, and provided substitute notice on its website.
Scott Regional Hospital	MS	Healthcare Provider	1056	05/20/2021	Hacking/IT Incident	Network Server	Yes	The covered entity (CE), Scott Regional Hospital, reported that its business associate (BA) experienced a ransomware attack affecting the electronic protected health information (ePHI) of 1,056 individuals. The ePHI involved included names, dates of birth, addresses, and medications prescribed and prescribing information. The CE notified HHS, affected individuals, and the media. The CE also provi…
Swedish Covenant Health DBA Swedish Hospital	IL	Healthcare Provider	4206	05/20/2021	Hacking/IT Incident	Email	No
Rehoboth McKinley Christian Health Care Services	NM	Healthcare Provider	207195	05/19/2021	Hacking/IT Incident	Network Server	No
Southwestern Indiana Regional Council on Aging	IN	Healthcare Provider	4250	05/19/2021	Hacking/IT Incident	Email	No	The covered entity (CE), Southwestern Indiana Regional Counsel on Aging, reported that several employees were the victims of an email phishing scheme that affected the protected health information (PHI) of 4,250 individuals. The PHI involved included names, Social Security numbers, addresses, drivers’ license numbers, birthdates, diagnoses, and other treatment information. The CE notified HHS, af…
Community Health Choice Inc.	TX	Health Plan	2489	05/19/2021	Unauthorized Access/Disclosure	Paper/Films	Yes	The covered entity (CE), Community Health Choice, Inc., reported that its business associate mailed documents containing the protected health information (PHI) of 2,489 individuals, to the wrong recipients. The PHI involved included names, mailing addresses, and financial information. The CE notified HHS, affected individuals, the media, and provided substitute notice.
Bayhealth Medical Center, Inc.	DE	Healthcare Provider	565	05/18/2021	Hacking/IT Incident	Network Server	Yes	The covered entity (CE), Bayhealth Medical Center, Inc., reported that its business associate (BA) was the victim of a ransomware attack that affected the electronic protected health information (ePHI) of 565 individuals. The ePHI involved included names, dates of birth, and prescription information. The CE worked with its BA to notify HHS, affected individuals, the media, and posted substitute n…
Trinity Health System - Twin City	OH	Healthcare Provider	9579	05/18/2021	Hacking/IT Incident	Network Server	Yes	The covered entity (CE), Trinity Health System – Twin City, reported that a business associate (BA) experienced a hacking incident that affected the electronic protected health information (ePHI) of 9,579 individuals. The ePHI involved included names, dates of birth, medications prescribed, and treatment information. The CE notified HHS, affected individuals, the media, and provided substitute no…
San Diego Family Care	CA	Healthcare Provider	154513	05/18/2021	Hacking/IT Incident	Network Server	Yes	The covered entity (CE), San Diego Family Care, reported that its business associate (BA) experienced a ransomware attack that affected the electronic protected health information (ePHI) of 154,513 individuals. The ePHI involved included names, addresses, Social Security numbers, drivers’ license numbers, dates of birth, lab results, medications prescribed, and financial information. The CE notif…
Good Health Medical dba MY DR NOW	AZ	Healthcare Provider	36781	05/17/2021	Hacking/IT Incident	Network Server	No	The covered entity (CE), Good Health Medical dba MY DR NOW, reported that it experienced a ransomware attack that affected the electronic protected health information (ePHI) of 36,781 individuals. The ePHI involved included names, dates of birth, and diagnoses. The CE notified HHS, affected individuals, and the media. As a result of OCR’s investigation, the CE revised its HIPAA security procedure…
The Miriam Hospital	RI	Healthcare Provider	2999	05/17/2021	Unauthorized Access/Disclosure	Email	No	The covered entity (CE), Miriam Hospital, reported that an employee inadvertently sent an email that contained the electronic protected health information (ePHI) of 2,999 individuals, without using the blind carbon copy function. The ePHI involved included names and email addresses. The CE notified HHS, affected individuals, the media, and set up a phone line for questions or concerns. In respons…
CareSouth Carolina, Inc.	SC	Healthcare Provider	76035	05/14/2021	Hacking/IT Incident	Network Server	Yes	The covered entity (CE), CareSouth Carolina, reported that its business associate (BA) was the victim of a ransomware attack affecting the protected health information (PHI) of 76,035 individuals. The PHI involved included names, dates of birth, Social Security numbers, addresses, lab results, and medications prescribed. The CE notified HHS, affected individuals, the media, and provided complimen…
Community Access Unlimited	NJ	Business Associate	13813	05/13/2021	Hacking/IT Incident	Network Server	Yes
InVue Security Products, Inc. Employee Group Health Plan	NC	Health Plan	1062	05/12/2021	Hacking/IT Incident	Network Server	No	The covered entity (CE), InVue Security Products, Inc. Employee Group Health Plan, reported that it experienced a ransomware attack that affected the protected health information (PHI) of 1,062 patients. The PHI involved included names, addresses, dates of birth, diagnoses, claims and financial information, Social Security numbers, lab results, and other treatment information. The CE notified HHS…
New England Dermatology and Laser Center, P.C.	MA	Healthcare Provider	58106	05/11/2021	Improper Disposal	Paper/Films	No	New England Dermatology, P.C., d/b/a New England Dermatology and Laser Center (NEDLC) has paid $300,640 to the Office for Civil Rights (OCR) at the U.S. Department of Health and Human Services (HHS) and agreed to implement a corrective action plan to settle potential violations of the Health Insurance Portability and Accountability Act (HIPAA) Privacy Rule. NEDLC is located in Massachusetts and p…
Master Equity Texas Limited Partnership	TX	Healthcare Clearing House	1962	05/11/2021	Unauthorized Access/Disclosure	Email	No	The covered entity (CE), Master Equity Texas Limited Partnership dba Emerging-Solutions, reported that an employee impermissibly sent an Excel file to a physician’s practice that contained the electronic protected health information (ePHI) of an additional 1,962 individuals that were not a part of the physician’s practice. The ePHI involved included names, addresses, and diagnoses. The CE notifie…
Internal Medicine Associates of Jasper, PC, dba Prestige Medical Group	GA	Healthcare Provider	34203	05/10/2021	Hacking/IT Incident	Network Server	No	The covered entity (CE), Internal Medicine Associates of Jasper dba Prestige Medical Group, reported that it experienced a cyber-attack that affected the electronic protected health information (ePHI) of 34,203 individuals. The ePHI involved included names, mailing addresses, birthdates, Social Security numbers, and medical information. The CE notified HHS, affected individuals, and the media. In…
SAC Health Systems	CA	Healthcare Provider	28128	05/10/2021	Hacking/IT Incident	Network Server	Yes	The covered entity (CE), SAC Health Systems, reported that its business associate (BA) experienced a ransomware attack that affected the electronic protected health information (ePHI) of 28,128 individuals. The ePHI involved included names, addresses, Social Security numbers, financial and health insurance information, medications prescribed, and other treatment information. The CE notified HHS, …
UnitedHealth Group Health Plan SACE	MN	Health Plan	666	05/10/2021	Unauthorized Access/Disclosure	Network Server, Other	No
Shands Teaching Hospitals and Clinics, Inc.	FL	Healthcare Provider	1562	05/07/2021	Unauthorized Access/Disclosure	Electronic Medical Record	No	The covered entity (CE), Shands Teaching Hospitals and Clinics, Inc., reported that an employee impermissibly accessed the protected health information (PHI) of 1,562 individuals. The PHI involved included names, addresses, phone numbers, dates of birth, diagnoses, and lab and/or imaging results. The CE notified HHS, affected individuals, the media, and posted substitute notice on its website. Th…
Exceltox Laboratories	CA	Healthcare Provider	4571	05/07/2021	Loss	Paper/Films	No	The covered entity (CE), Exceltox Laboratories, reported that a shipping company lost its documents that contained the protected health information (PHI) of 4,571 individuals. The PHI involved included names, Social Security numbers, addresses, dates of birth, lab results, and claims information. The CE notified HHS, affected individuals, and the media.
Nocona General Hospital	TX	Healthcare Provider	3254	05/07/2021	Hacking/IT Incident	Network Server	No
MidMichigan Health Services	MI	Healthcare Provider	2800	05/07/2021	Hacking/IT Incident	Network Server	Yes	The covered entity (CE), MidMichigan Health Services, reported that its business associate experienced a ransomware attack affecting the electronic protected health information (ePHI) of approximately 2,800 individuals. The ePHI involved included names, addresses, dates of birth, and treatment information. The CE notified HHS, affected individuals, the media, and provided substitute notice.
Charles Cole Memorial Hospital, d/b/a UPMC Cole	PA	Healthcare Provider	7376	05/07/2021	Hacking/IT Incident	Network Server	Yes	The covered entity (CE), Charles Cole Memorial Hospital dba UPMC Cole, reported that its business associate (BA) was the victim of a ransomware attack that affected the electronic protected health information (ePHI) of 7,376 individuals. The ePHI involved included names, dates of birth, and prescription information. The CE notified HHS, affected individuals, the media, and posted substitute notic…
Ascension - Our Lady of Lourdes Memorial Hospital Inc.,	NY	Healthcare Provider	1745	05/07/2021	Hacking/IT Incident	Network Server	Yes	The covered entity (CE), Ascension – Our Lady of Lourdes Memorial Hospital, Inc., reported that a business associate (BA) was the victim of a ransomware attack that affected the electronic protected health information (ePHI) of 1,745 individuals. The ePHI involved included names, dates of birth, health insurance information, medications prescribed, and other treatment information. The CE notified…
St. Agnes Healthcare Inc.	MD	Healthcare Provider	2821	05/07/2021	Hacking/IT Incident	Network Server	Yes	The covered entity (CE), Ascension’s St. Agnes Healthcare, Inc., reported that its business associate was the victim of a cyber-attack that affected the electronic protected health information (ePHI) of 2,821 individuals. The ePHI involved included names, dates of birth, prescription information, health insurance and treatment information. The CE notified HHS, affected individuals, the media, and…
Ascension Standish Hospital	MI	Healthcare Provider	1705	05/07/2021	Hacking/IT Incident	Network Server	Yes	The covered entity (CE), Ascension Standish Hospital, reported that its business associate (BA) experienced a hacking incident that affected the electronic protected health information (ePHI) of 1,705 individuals. The ePHI involved included names, dates of birth, diagnoses/conditions, medications prescribed, treatment information, financial information, and health insurance information. The CE no…
Ascension St. Joseph Hospital	MI	Healthcare Provider	5807	05/07/2021	Hacking/IT Incident	Network Server	Yes	The covered entity (CE), Ascension St. Joseph Hospital, reported that its business associate (BA) experienced a hacking incident that affected the electronic protected health information (ePHI) of 5,807 individuals. The ePHI involved included names, dates of birth, diagnoses/conditions, medications prescribed, treatment information, financial information, and health insurance information. The CE …
Serendipity Hearing Inc.	CA	Healthcare Provider	3100	05/06/2021	Theft	Desktop Computer	No	The covered entity (CE), Serendipity Hearing, reported that multiple computers and hard drives that contained the electronic protected health information (ePHI) of 3,100 individuals, were stolen from its office during a burglary. The ePHI involved included names, addresses, dates of birth, health insurance information, and lab results. The CE notified HHS, affected individuals, the media, and pos…
Brownsville Community Health Center dba New Horizon Medical Center	TX	Healthcare Provider	4258	05/06/2021	Hacking/IT Incident	Network Server	Yes	The covered entity (CE), Brownsville Community Health Center dba New Horizon Medical Center, reported that its business associate (BA) was the victim of a ransomware attack that affected the protected health information (PHI) of 4,258 individuals. The PHI involved included names, dates of birth, prescription information, and medical record numbers. The CE notified HHS and the BA notified affected…
Tyler Family Circle of Care	TX	Healthcare Provider	1860	05/06/2021	Hacking/IT Incident	Network Server	Yes	The covered entity (CE), Tyler Family Circle of Care, reported that its business associate (BA) was subject to a ransomware attack that affected the electronic protected health information (ePHI) of approximately 1,860 individuals. The ePHI involved included names, addresses, birthdates, and medications prescribed. The BA notified affected individuals and the media while the CE notified HHS.
Implant and Prosthodontic Associates	OK	Healthcare Provider	6134	05/06/2021	Theft	Other Portable Electronic Device	No
SummaCare	OH	Health Plan	5532	05/06/2021	Unauthorized Access/Disclosure	Paper/Films	Yes	The covered entity (CE), SummaCare, reported that its business associate (BA) mailed envelopes containing the protected health information (PHI) of 5,532 individuals, to the wrong individuals. The PHI involved included names and addresses. The CE notified HHS, affected individuals, and the media. In response to the breach, the CE severed its relationship with the BA and updated its HIPAA Breach N…
NEC Networks, LLC d/b/a CaptureRx	TX	Business Associate	1656569	05/05/2021	Hacking/IT Incident	Network Server	Yes
Orthopedic Associates of Dutchess County	NY	Healthcare Provider	331376	05/04/2021	Hacking/IT Incident	Network Server	No
Monadnock Community Hospital	NH	Healthcare Provider	14340	05/04/2021	Hacking/IT Incident	Network Server	Yes	The covered entity (CE), Monadnock Community Hospital, reported that its business associate was the victim of a cyber-attack that affected the electronic protected health information of 14,340 individuals. The ePHI involved included names, dates of birth, prescription information, and medical record numbers. The CE notified HHS, affected individuals, and the media.
Arizona Asthma and Allergy Institute	AZ	Healthcare Provider	70372	05/03/2021	Hacking/IT Incident	Network Server	No	The covered entity (CE), Arizona Asthma and Allergy Institute, reported that it was the subject of a ransomware attack that affected the protected health information (PHI) of 70,372 individuals. The PHI involved included names, patient identification numbers, health insurance and claims information, and other treatment information. The CE notified HHS, affected individuals, the media, and provide…
Minimed Distribution Corp	CA	Healthcare Provider	1658	04/30/2021	Unauthorized Access/Disclosure	Electronic Medical Record, Email, Laptop, Other Portable Electronic Device	No	The covered entity (CE), Minimed Distribution Corporation, reported that the estranged spouse of a workforce member temporarily had access to the workforce member’s work-related electronic devices that contained the electronic protected health information (ePHI) of approximately 1,658 individuals. The ePHI involved included names, addresses, dates of birth, Social Security numbers, and financial …
LifeBridge Community Gastroenterology, LLC dba Woodholme Gastroenterology	MD	Healthcare Provider	66342	04/30/2021	Hacking/IT Incident	Network Server	No	The covered entity (CE), LifeBridge Community Gastroenterology dba Woodholme Gastroenterology, reported that it experienced a cyber-attack that compromised the protected health information (PHI) of approximately 66,342 individuals. The PHI involved included names, mailing addresses, email addresses, dates of birth, patient identification numbers, diagnoses, Social Security numbers, drivers’ licen…
Achievement Center of LECOM Health	PA	Healthcare Provider	1671	04/30/2021	Hacking/IT Incident	Email	No	The covered entity (CE), Achievement Center of LECOM Health, reported that an employee was the victim of an email phishing attack affecting the protected health information (PHI) of 1,671 individuals. The PHI involved included names, addresses, dates of birth, Social Security numbers, diagnoses/conditions, lab results, medications prescribed, and financial and other treatment information. The CE …
St. John's Well Child and Family Center, Inc.	CA	Healthcare Provider	29030	04/29/2021	Hacking/IT Incident	Network Server	No
Wyoming Department of Health	WY	Health Plan	164010	04/29/2021	Unauthorized Access/Disclosure	Network Server	No
Boston Children’s Hospital	MA	Healthcare Provider	506	04/29/2021	Hacking/IT Incident	Email	No	The covered entity (CE), Boston Children’s Hospital, reported that an employee was the victim of an email phishing scheme that affected the electronic protected health information (ePHI) of 506 individuals. The ePHI involved included names, dates of birth, addresses, diagnoses, lab results, and health insurance information. The CE notified HHS, affected individuals, and provided complimentary ide…
Hand to Shoulder Specialists of Wisconsin Ltd.	WI	Healthcare Provider	39317	04/28/2021	Hacking/IT Incident	Network Server	No
NPS Corporation	WI	Health Plan	999	04/28/2021	Hacking/IT Incident	Network Server	No
Werner Electric Supply	WI	Health Plan	720	04/28/2021	Hacking/IT Incident	Network Server	No
East Brunswick Open Upright MRI, LLC	NJ	Healthcare Provider	12151	04/28/2021	Hacking/IT Incident	Electronic Medical Record, Network Server	No
Open Upright MRI, LLC, d/b/a Woodbridge Radiology	NJ	Healthcare Provider	25272	04/28/2021	Hacking/IT Incident	Electronic Medical Record, Network Server	No
Middletown Ventures Associates, LLC, d/b/a Middletown Medical Imaging	NJ	Healthcare Provider	29945	04/28/2021	Hacking/IT Incident	Electronic Medical Record, Network Server	No	The covered entity (CE), Middletown Ventures Associates, LLC, dba Middletown Medical Imaging, reported that it was the victim of a cyber-attack that affected the electronic protected health information (ePHI) of 29,945 individuals. This case is similar to an ongoing investigation and has therefore been consolidated into an existing compliance review.
Thrifty Drug Stores, Inc.	MN	Healthcare Provider	3958	04/28/2021	Hacking/IT Incident	Network Server	Yes	The covered entity (CE), Thrifty Drug Stores, Inc., reported that its business associate experienced a hacking incident affecting the electronic protected health information (ePHI) of 3,958 individuals. The ePHI involved included names, addresses, dates of birth, and medications prescribed. The CE notified HHS, affected individuals, the media, and provided substitute notice.
SEES Group, LLC	TN	Healthcare Provider	3797	04/27/2021	Hacking/IT Incident	Email	No	The covered entity (CE), SEES Group, reported that several employees were the victims of an email phishing scheme that affected the electronic protected health information (ePHI) of 3,797 CE patients. The ePHI involved included names, addresses, drivers’ license numbers, Social Security numbers, and clinical and health insurance information. The CE notified HHS, affected individuals, the media, a…
Peak Vista Community Health Centers	CO	Healthcare Provider	3118	04/26/2021	Theft	Desktop Computer	No	The covered entity (CE), Peak Vista Community Health Centers, reported that two desktop computers that contained the electronic protected health information (ePHI) of 3,118 individuals were stolen from its facility. The ePHI involved included names, dates of birth, diagnoses/conditions, and medications prescribed. The CE notified HHS, affected individuals, the media, and provided complimentary cr…
Faxton St. Luke's Healthcare	NY	Healthcare Provider	17656	04/26/2021	Hacking/IT Incident	Network Server	Yes	The covered entity (CE), Faxton St. Luke’s Healthcare, reported that its business associate (BA) experienced a ransomware attack that affected the electronic protected health information (ePHI) of 17,656 individuals. The ePHI involved included names, dates of birth, medications prescribed, and medical record numbers. The CE notified HHS, affected individuals, and the media.
Doctors Medical Center of Modesto	CA	Healthcare Provider	1259	04/23/2021	Unauthorized Access/Disclosure	Network Server	Yes	The covered entity (CE), Doctors Medical Center of Modesto, reported that an employee of its business associate (BA) inadvertently misconfigured a software application allowing the electronic protected health information (ePHI) of 1,259 individuals to be viewable over the Internet. The ePHI involved included names, addresses, email addresses, dates of birth, and treatment information. The CE noti…
Allergy Partners, PLLC	NC	Healthcare Provider	74083	04/23/2021	Hacking/IT Incident	Network Server	No	The covered entity (CE), Allergy Partners, PLLC, reported that it was the victim of a ransomware attack that compromised the protected health information (PHI) of 74,083 individuals. The PHI involved included names, addresses, dates of birth, health insurance information, patient account numbers, Social Security numbers, drivers’ license numbers, and diagnoses, prescription information, and other…
Jackson County Health Dept	IL	Healthcare Provider	800	04/23/2021	Unauthorized Access/Disclosure	Email	No	The covered entity (CE), Jackson County Health Department, reported that an employee failed to use the blind copy function when sending an email and subsequently exposed the email addresses of 800 individuals. The ePHI involved included email addresses and vaccination information. The CE notified HHS, affected individuals, and the media. In response to the breach, the CE sanctioned and retrained …
Catholic Charities of North Dakota	ND	Healthcare Provider	1901	04/23/2021	Hacking/IT Incident	Email	No
Gifford Health Care	VT	Healthcare Provider	6777	04/23/2021	Hacking/IT Incident	Network Server	Yes	The covered entity (CE), Gifford Health Care, reported that its business associate was the victim of a cyber-attack that affected the electronic protected health information (ePHI) of 6,777 individuals. The ePHI involved included names, dates of birth, prescription information, and medical record numbers. The CE notified HHS and affected individuals; the BA provided media notification.
Entrust Medical Billing	OH	Healthcare Provider	5426	04/22/2021	Hacking/IT Incident	Network Server	No
Pediatric Associates of Milwaukee	WI	Healthcare Provider	8160	04/22/2021	Hacking/IT Incident	Network Server	No
Gyrodata Incorporated	TX	Health Plan	944	04/22/2021	Hacking/IT Incident	Network Server	No
Sapphire Community Health	MT	Healthcare Provider	3751	04/21/2021	Hacking/IT Incident	Network Server	No	The covered entity (CE), Sapphire Community Health, reported that it experienced a ransomware attack that affected the electronic protected health information (ePHI) of 3,751 individuals. The ePHI involved included names, addresses, dates of birth, Social Security numbers, and financial information. The CE notified HHS, affected individuals, the media, and provided complimentary credit and identi…
Presbyterian Medical Services	NM	Healthcare Provider	536	04/21/2021	Loss	Paper/Films	No	The covered entity (CE), Presbyterian Medical Services, reported that a box containing medical information was damaged while in transit via the United States Postal Service (USPS). This breach affected the protected health information (PHI) of 536 individuals. The PHI involved included names, addresses, dates of birth, and medical treatment information. The CE notified HHS, affected individuals, …
Center for Disease Detection, LLC	TX	Healthcare Provider	2436	04/21/2021	Unauthorized Access/Disclosure	Email	No
Baptist Health Arkansas	AR	Healthcare Provider	16765	04/21/2021	Hacking/IT Incident	Network Server	Yes	The covered entity (CE), Baptist Health Arkansas, reported that its business associate (BA) experienced a cyber-attack that affected the electronic protected health information (ePHI) of approximately 16,765 individuals. The ePHI involved included names and treatment information. The CE notified HHS, affected individuals, the media, and provided substitute notice. In response to the breach, the C…
Health Aid of Ohio, Inc.	OH	Healthcare Provider	141149	04/20/2021	Hacking/IT Incident	Network Server	No
All Access Ortho	HI	Healthcare Provider	25000	04/20/2021	Hacking/IT Incident	Network Server	No	The covered entity (CE), All Access Ortho, reported that it experienced a ransomware attack that affected the electronic protected health information (ePHI) of approximately 25,000 individuals. The ePHI involved included names, addresses, dates of birth, drivers’ license numbers, claims and financial information, diagnoses, medications prescribed, and other treatment information. The CE notified …
Specialty Surgical Suites dba Minimally Invasive Surgery of Hawaii	HI	Healthcare Provider	1000	04/20/2021	Hacking/IT Incident	Network Server	No	The covered entity (CE), Specialty Surgical Suites dba Minimally Invasive Surgery of Hawaii, reported that it was the victim of a ransomware attack that affected the electronic protected health information (ePHI) of 1,000 individuals. The ePHI involved included names, addresses, dates of birth, drivers’ license numbers, Social Security numbers, claims and financial information, diagnoses, conditi…
Orthopedic Associates of Hawaii	HI	Healthcare Provider	138000	04/20/2021	Hacking/IT Incident	Network Server	No	The covered entity (CE), Orthopedic Associates of Hawaii, reported that it was the victim of a ransomware attack that affected the electronic protected health information (ePHI) of approximately 138,000 individuals. The ePHI involved included names, addresses, dates of birth, drivers’ license numbers, Social Security numbers, claims and financial information, and treatment information. The CE not…
Huggins Hospital	NH	Healthcare Provider	3616	04/19/2021	Hacking/IT Incident	Network Server	Yes	The covered entity (CE), Huggins Hospital, reported that its business associate was the victim of a cyber-attack that affected the electronic protected health information (ePHI) of 3,616 individuals. The ePHI involved included, names, dates of birth, prescription information, and medical record numbers. The CE notified HHS, affected individuals, and the media.
Kanan Medical, L.L.C	FL	Healthcare Provider	823	04/19/2021	Unauthorized Access/Disclosure	Electronic Medical Record, Laptop, Network Server	No	The covered entity (CE), Kanan Medical, reported that two employees took and misappropriated the protected health information (PHI) of 823 individuals. The PHI involved included names and other demographic information. The CE notified HHS, affected individuals, and the media. In its mitigation efforts, the CE implemented additional administrative and technical safeguards to better protect its PHI.
Urgent HomeMD	TX	Healthcare Provider	615	04/19/2021	Hacking/IT Incident	Email	No	Urgent HomeMD, reported that an employee was the victim of an email phishing attack that affected the protected health information (PHI) of 615 individuals. While investigating this breach, OCR determined that Urgent HomeMD is not a covered entity and the case was subsequently closed.
Virtua Health, Inc.	NJ	Business Associate	2704	04/16/2021	Unauthorized Access/Disclosure	Paper/Films	Yes	The covered entity (CE), Virtua Health, Inc., reported that it inadvertently sent documents containing the protected health information (PHI) of 2,704 individuals, to their former addresses. The PHI involved included names, Social Security numbers, claims information, dates of services, diagnoses, lab results, medications prescribed, and other treatment information. The CE notified HHS, affected …
Texas MedClinic	TX	Healthcare Provider	6638	04/16/2021	Unauthorized Access/Disclosure	Other Portable Electronic Device	No	The covered entity (CE), The Texas MedClinic, reported that the protected health information (PHI) of 6,638 individuals was accessible and viewable on iPads used by patients during the registration process. The PHI involved included names, dates of birth, addresses, and Social Security numbers. The CE notified HHS, affected individuals, the media, and provided substitute notice. In its mitigation…
ElderServe Health, Inc. dba RiverSpring Health Plans	NY	Health Plan	31195	04/16/2021	Hacking/IT Incident	Email	No	The covered entity (CE), ElderServe Health dba RiverSpring Health Plans, reported that an employee was the victim of an email phishing scheme that affected the electronic protected health information (ePHI) of 31,195 individuals. The ePHI involved included names, dates of births, addresses, Social Security numbers, diagnoses/conditions, lab results, medications prescribed, health insurance inform…
MailMyPrescriptions.com Pharmacy Corporation	FL	Healthcare Provider	24037	04/16/2021	Hacking/IT Incident	Email	No	The covered entity (CE), MailMyPrescriptions.com Pharmacy Corporation, reported that one of its employees was the victim of an email phishing attack that affected the electronic protected health information (ePHI) of 24,037 individuals. The ePHI involved included names, dates of birth, addresses, medications prescribed, diagnoses, health insurance information, and other treatment information. The…
North Country Hospital	VT	Healthcare Provider	1905	04/16/2021	Hacking/IT Incident	Network Server	Yes	The covered entity (CE), North Country Hospital, reported that its business associate (BA) was the victim of a ransomware attack that affected the electronic protected health information (ePHI) of 1,905 individuals. The ePHI involved included names, dates of birth, prescription information, and medical record numbers. The CE notified HHS and the BA notified affected individuals and the media. OCR…
Chautauqua County	NY	Healthcare Provider	537	04/16/2021	Unauthorized Access/Disclosure	Email	No	The covered entity (CE), Chautauqua County, reported that an employee sent out an email containing the protected health information (PHI) of 537 individuals without using the blind carbon copy function. The PHI involved included names and email addresses. The CE notified HHS, affected individuals, and the media. In response to the breach, the CE sanctioned and retrained the employee.
Eastern Shore Rural Health System Inc.	VA	Healthcare Provider	23282	04/16/2021	Hacking/IT Incident	Network Server	Yes	The covered entity (CE), Eastern Shore Rural Health System, Inc., reported that its business associate experienced a ransomware attack that affected the electronic protected health information (ePHI) of 23,282 individuals. The ePHI involved included names, dates of birth, and prescription information. The CE notified HHS, affected individuals, the media, and provided substitute notice on its webs…
Unlimited Medical Services of Florida, LLC DBA DNF Medical Centers	FL	Healthcare Provider	846	04/15/2021	Unauthorized Access/Disclosure	Other	No	The covered entity (CE), Unlimited Medical Services of Florida, LLC, dba DNF Medical Centers, reported that an employee impermissibly sent patient laboratory samples to an unauthorized lab. The samples contained the protected health information (PHI) of 846 individuals. The PHI involved included names, addresses, dates of birth, partial Social Security numbers, health insurance information, and o…
Sterling Area Health Center	MI	Healthcare Provider	3336	04/15/2021	Hacking/IT Incident	Network Server	Yes
Neighborhood Healthcare	CA	Healthcare Provider	45200	04/14/2021	Hacking/IT Incident	Network Server	Yes	The covered entity (CE), Neighborhood Healthcare, reported that its business associate (BA) experienced a ransomware attack that affected the electronic protected health information (ePHI) of 45,200 individuals. The ePHI involved included names, addresses, Social Security numbers, diagnoses, treatment information, and claims information. The CE notified HHS, affected individuals, and the media. T…
Montefiore Medical Center	NY	Healthcare Provider	943	04/13/2021	Unauthorized Access/Disclosure	Electronic Medical Record	No
Midwest Transplant Network, Inc.	KS	Healthcare Provider	17580	04/12/2021	Hacking/IT Incident	Network Server	No
Regence	OR	Health Plan	803	04/12/2021	Hacking/IT Incident	Email	Yes	The covered entity (CE), Regence, reported that several employees of its business associate (BA) were the victims of an email phishing scheme that affected the protected health information (PHI) of 803 individuals. The PHI involved included names, addresses, dates of birth, Social Security numbers, drivers’ license numbers, financial and health insurance information, and treatment information. Th…
HME Specialists, LLC dba Home Medical Equipment Holdco, LLC	NM	Healthcare Provider	153013	04/09/2021	Hacking/IT Incident	Email	No
Wolfe Clinic, P.C.	IA	Healthcare Provider	527378	04/09/2021	Hacking/IT Incident	Network Server	No
Crystal Lake Clinic PC	MI	Healthcare Provider	37331	04/09/2021	Hacking/IT Incident	Network Server	No
Harbor Health Services, Inc.	MA	Healthcare Provider	901	04/09/2021	Hacking/IT Incident	Network Server	Yes
Health Center Partners of Southern California	CA	Business Associate	337245	04/09/2021	Hacking/IT Incident	Network Server	Yes	The business associate (BA), Health Center Partners of Southern California, reported that its vendor experienced a ransomware attack that affected the electronic protected health information (ePHI) of 337,245 individuals. The ePHI involved included names, diagnoses, Social Security numbers, medications prescribed, financial and health insurance information, and other treatment information. The BA…
Cadence Aerospace	CA	Health Plan	747	04/08/2021	Hacking/IT Incident	Network Server	No	Cadence Aerospace, the covered entity (CE), reported that one of its subsidiaries was the victim of a ransomware attack that affected the electronic protected health information (ePHI) of approximately 747 individuals. The ePHI involved included names, addresses, dates of birth, Social Security numbers, and financial and health insurance information. Prior to the start of the investigation, OCR d…
University Health	TX	Healthcare Provider	2704	04/08/2021	Unauthorized Access/Disclosure	Network Server	Yes	The covered entity (CE), University Health, reported that an employee of its business associate (BA) uploaded the electronic protected health information (ePHI) of 2,704 individuals to the Internet. The ePHI involved included names, dates of birth, Social Security numbers, addresses, diagnoses, conditions, and other treatment information. The CE notified HHS, the affected individuals, and the med…
Harrington Physician Services	MA	Healthcare Provider	4393	04/08/2021	Unauthorized Access/Disclosure	Network Server	No	The covered entity (CE), Harrington Physician Services, reported that one of its employee’s inadvertently uploaded a file on the CE’s server that was accessible by the public. This breach affected the electronic protected health information (ePHI) of 4,393 individuals. The ePHI involved included names, addresses, dates of birth, and treatment information. The CE notified HHS, affected individuals…
Aloha Practice Management LLC	CA	Business Associate	3835	04/07/2021	Hacking/IT Incident	Network Server	Yes	The covered entity (CE), Aloha Practice Management, reported that it was the subject of a hacking attack that affected the protected health information (PHI) of 3,835 individuals. The PHI involved included names, dates of birth, and addresses. In response to this incident, the CE implemented additional administrative, technical, and security safeguards to better protect its PHI.
Winona Agency, Inc.	MN	Business Associate	3306	04/06/2021	Hacking/IT Incident	Email	Yes	The business associate (BA), Winona Agency, reported that several employees were the victims of an email phishing scheme that affected the protected health information (PHI) of 3,306 individuals. The PHI involved included names, dates of birth, passport numbers, financial information, diagnoses, and other treatment information. The BA notified HHS, affected individuals, the media, and provided su…
Maestro Health, LLC	IL	Business Associate	2016	04/06/2021	Hacking/IT Incident	Email	Yes
Maritz Holdings Inc.	MO	Health Plan	1298	04/06/2021	Unauthorized Access/Disclosure	Email	No	The covered entity (CE), Maritz Holdings, Inc., reported that a workforce member inadvertently sent a document that contained the electronic protected health information (ePHI) of 1,298 individuals, to the wrong recipients. The ePHI involved included names, addresses, and dates of birth. The CE notified HHS, affected individuals, and the media. In response to the breach, the CE strengthened its a…
Atlanta Allergy & Asthma	GA	Healthcare Provider	9851	04/05/2021	Hacking/IT Incident	Network Server	No
Administrative Advantage, LLC	GA	Business Associate	4852	04/05/2021	Hacking/IT Incident	Email	Yes	The business associate (BA), Administrative Advantage, reported that several employees were the victims of an email phishing scheme that affected the electronic protected health information of 4,852 individuals. The ePHI involved included names, dates of birth, Social Security numbers, financial information, drivers’ license and/or state identification numbers, health insurance information, lab r…
Trinity Health	MI	Business Associate	586869	04/05/2021	Hacking/IT Incident	Network Server	Yes
Total Health Care Inc.	MI	Health Plan	221454	04/05/2021	Hacking/IT Incident	Email	No
Southern Orthopaedic Surgeons	AL	Healthcare Provider	4983	04/05/2021	Hacking/IT Incident	Email	No	The covered entity (CE), Southern Orthopaedic Surgeons, reported that it experienced a cyber-attack that affected the electronic protected health information (ePHI) of 4,983 individuals. The ePHI involved included names, dates of birth, addresses, Social Security numbers, and treatment information. In its mitigation efforts, the CE implemented additional administrative, technical, and security sa…
Bricker & Eckler LLP	OH	Business Associate	420532	04/02/2021	Hacking/IT Incident	Network Server	Yes	The business associate (BA), Bricker & Eckler, LLP, reported that it was the victim of a ransomware attack that compromised the protected health information (PHI) of 420,532 individuals. The PHI involved includes names, dates of birth, addresses, drivers’ license information, and Social Security numbers. The BA notified HHS, affected individuals, the media, and provided substitute notice. In its …
Cornerstone Municipal Advisory Group LLC dba Manquen Vance	MI	Business Associate	7018	04/02/2021	Hacking/IT Incident	Email	Yes
Belden Inc.	MO	Health Plan	9840	04/02/2021	Hacking/IT Incident	Network Server	No	The covered entity (CE), Belden, reported that it experienced a cybersecurity incident affecting the protected health information (PHI) of 9,840 individuals. The PHI involved included names, dates of birth, Social Security numbers, and health insurance information. The CE notified HHS, affected individuals, the media, and law enforcement. In its mitigation efforts, the CE provided complimentary c…
Squirrel Hill Health Center	PA	Healthcare Provider	23869	04/02/2021	Hacking/IT Incident	Network Server	No	The covered entity (CE), Squirrel Hill Health Center, reported that it experienced a ransomware attack affecting the protected health information (PHI) of approximately 23,869 individuals. The PHI involved included names, dates of birth, addresses, Social Security numbers, diagnoses, medical conditions, medications prescribed, and other treatment information. The CE notified HHS, affected individ…
Fort HealthCare Inc.	WI	Healthcare Provider	784	04/01/2021	Hacking/IT Incident	Network Server, Other	Yes	Fort HealthCare, Inc., the covered entity (CE), reported that its business associate (BA) inadvertently posted the electronic protected health information (ePHI) of 784 individuals to the Internet. The ePHI involved included names, addresses, telephone numbers, email addresses, dates of birth, Social Security numbers, financial and health insurance information. The CE notified HHS, affected indiv…
MedData Incorporated	TX	Business Associate	135908	04/01/2021	Unauthorized Access/Disclosure	Other	Yes	MedData Incorporated, the business associate (BA), reported that an employee inadvertently published the protected health information (PHI) of 135,908 individuals via the Internet. The PHI involved included names, addresses, birthdates, Social Security numbers, diagnoses/conditions, lab results, medications prescribed, and claims and other treatment information. The BA notified HHS, affected indi…
Health Prime International	MD	Business Associate	17562	03/31/2021	Hacking/IT Incident	Network Server	Yes	The covered entity (CE), Health Prime International, reported that it was the victim of a cybersecurity attack that affected the electronic protected health information (ePHI) of 17, 562 individuals. The ePHI involved included names, diagnoses, health insurance information, and other treatment information. The CE notified HHS, affected individuals, and the media. In response to the breach, the CE…
University Medical Center Southern Nevada	NV	Healthcare Provider	1833	03/31/2021	Unauthorized Access/Disclosure	Network Server	Yes
Memorial Hermann Health System	TX	Healthcare Provider	1893	03/31/2021	Unauthorized Access/Disclosure	Other	Yes
Memorial Sloan Kettering Cancer Center	NY	Healthcare Provider	18913	03/31/2021	Unauthorized Access/Disclosure	Network Server	Yes
Three Lower Counties Community Services, Inc. d/b/a Chesapeake Health Care	MD	Healthcare Provider	2505	03/31/2021	Unauthorized Access/Disclosure	Other Portable Electronic Device	No	The covered entity (CE), Three Lower Counties Community Services dba Chesapeake Health Care, reported that patients were able to access the protected health information (PHI) of 2,505 individuals while using the CE’s iPads to complete registration documents. The PHI involved includes names, addresses, dates of birth, x-rays, and other treatment information. The CE notified HHS, affected individua…
Epilepsy Florida	FL	Healthcare Provider	1832	03/30/2021	Hacking/IT Incident	Network Server	Yes	The covered entity (CE), Epilepsy Florida, reported that its business associate experienced a ransomware attack that affected the electronic protected health information (ePHI) of approximately 1,832 individuals. The ePHI involved included names, dates of birth, addresses, telephone numbers, and email addresses. The CE notified HHS, affected individuals, the media, and provided substitute notice.
La Clinica de La Raza, Inc.	CA	Healthcare Provider	31132	03/29/2021	Hacking/IT Incident	Network Server	No	The covered entity (CE), La Clinica de La Raza, reported that its business associate suffered a cyber-attack affecting the protected health information (PHI) of 31,132 individuals. The PHI involved included names, addresses, dates of birth, diagnoses and conditions, and other treatment information. The CE notified HHS, affected individuals, the media, and provided substitute notice. In response t…
Midland Care Connection Inc	KS	Healthcare Provider	1364	03/29/2021	Hacking/IT Incident	Network Server	Yes
Proteus Molecular and Clinical Lab, LLC	AL	Healthcare Provider	728	03/29/2021	Unauthorized Access/Disclosure	Email	No	The covered entity (CE), Proteus Molecular and Clinical Lab, reported that an employee emailed the electronic protected health information (ePHI) of 728 individuals to his personal email account. The ePHI involved included names, birthdates, diagnoses, health insurance and other treatment information. The CE notified HHS, affected individuals, and the media. In its mitigation efforts, the CE impl…
Apple Valley Clinic	MN	Healthcare Provider	157939	03/26/2021	Hacking/IT Incident	Network Server	Yes
BioTelemetry, Inc.	PA	Healthcare Provider	38575	03/26/2021	Hacking/IT Incident	Network Server	Yes	The covered entity (CE), BioTelemetry, Inc., reported that a subcontractor of its business associate was the victim of a cyber-attack that compromised the protected health information (PHI) of 38,575 individuals. The PHI involved included names, dates of birth, addresses, lab results, medications prescribed, and other treatment information. The CE notified HHS, affected individuals, and the media.
Healthgrades Operating Company, Inc.	GA	Business Associate	35485	03/26/2021	Hacking/IT Incident	Email	Yes	The business associate (BA), Healthgrades Operating Company, reported that an employee was the victim of an email phishing attack that affected the electronic protected health information (ePHI) of 35,485 individuals. The ePHI involved included names, addresses, dates of birth, Social Security numbers, clinical information, and health insurance information. The BA notified HHS and the covered ent…
Personal Touch Holding Corp.	NY	Business Associate	753107	03/26/2021	Hacking/IT Incident	Network Server	Yes	The covered entity (CE), Personal Touch Holding Corporation, reported that its business associate (BA) was the victim of a ransomware attack that affected the electronic protected health information (ePHI) of 753,107 individuals. The ePHI involved included names, addresses, dates of birth, Social Security numbers, claims and financial information, diagnoses, lab results, medications prescribed, a…
Trusted Health Plans, Inc.	DC	Health Plan	200665	03/26/2021	Hacking/IT Incident	Network Server	No	The covered entity (CE), Trusted Health Plans, reported that it was the victim of a ransomware attack that affected the electronic protected health information (ePHI) of 200,665 individuals. The ePHI involved included names, addresses, Social Security numbers, dates of birth, diagnoses/conditions, lab results, and other treatment information. The CE notified HHS, affected individuals, the media, …
Health Net of California	CA	Health Plan	550828	03/25/2021	Hacking/IT Incident	Network Server	Yes	The covered entity (CE), Health Net of California, reported that its business associate (BA) experienced a cyber-attack that affected the electronic protected health information (ePHI) of 550,828 individuals. The ePHI involved included names, addresses, dates of birth, health insurance information, diagnoses, and other treatment information. The CE notified HHS, affected individuals, the media, a…
Health Net Life Insurance Company	CA	Health Plan	30842	03/25/2021	Hacking/IT Incident	Network Server	Yes	The covered entity (CE), Health Net Life Insurance Company, reported that its business associate (BA) experienced a cyber-attack that affected the electronic protected health information (ePHI) of 30,842 individuals. The ePHI involved included names, addresses, dates of birth, health insurance information, and treatment information. The CE notified HHS, affected individuals, the media, and provid…
Health Net Community Solutions	CA	Health Plan	688603	03/25/2021	Hacking/IT Incident	Network Server	Yes	The covered entity (CE), Health Net Community Solutions, reported that its business associate (BA) experienced a cyber-attack that affected the electronic protected health information (ePHI) of 688,603 individuals. The ePHI involved included names, addresses, dates of birth, health insurance information, diagnoses/conditions, and other treatment information. The CE notified HHS, affected individu…
CalViva Health	CA	Health Plan	15287	03/25/2021	Hacking/IT Incident	Network Server	Yes	The covered entity (CE), CalViva Health, reported that a third-party vendor of its business associate experienced a cyberattack that affected the electronic protected health information (ePHI) of 15,287 individuals. The ePHI involved included names, addresses, dates of birth, health insurance information, diagnoses, and other treatment information. The CE notified HHS, affected individuals, the m…
California Health & Wellness	CA	Health Plan	80242	03/25/2021	Hacking/IT Incident	Network Server	Yes	The covered entity (CE), California Health & Wellness, reported that its business associate (BA) experienced a cyber-attack that affected the electronic protected health information (ePHI) of 80,242 individuals. The ePHI involved included names, addresses, dates of birth, health insurance information, diagnoses/conditions, and other treatment information. The CE notified HHS, affected individuals…
The Centers for Advanced Orthopaedics	MD	Healthcare Provider	125291	03/25/2021	Hacking/IT Incident	Email	No	The covered entity (CE), The Centers for Advanced Orthopaedics, reported that multiple employee were the victims of an email phishing scheme that affected the protected health information (PHI) of 125,291 individuals. The PHI involved included names, dates of birth, Social Security numbers, drivers’ license numbers, passport numbers, diagnoses, and financial and other treatment information. The C…
Citywide Health Plan	UT	Health Plan	718	03/24/2021	Hacking/IT Incident	Network Server	No	The covered entity (CE), Citywide Health Plan, reported that it experienced a ransomware attack that compromised the protected health information (PHI) of 718 individuals. The PHI involved included names, addresses, financial and claims information, dates of birth, Social Security numbers, and diagnoses. The CE notified HHS, affected individuals, and the media. In its mitigation efforts, the CE p…
Solis Health Plans, Inc.	FL	Health Plan	2649	03/24/2021	Hacking/IT Incident	Network Server	Yes	The covered entity (CE), Solis Health Plans, Inc., reported that its business associate (BA) experienced a ransomware attack affecting the electronic protected health information (ePHI) of 2,649 individuals. The ePHI involved included names, dates of birth, addresses, and treatment information. The BA notified HHS, affected individuals, the media, and provided complimentary credit monitoring and …
San Fernando Valley Medical Group, Inc.	CA	Healthcare Provider	1657	03/24/2021	Hacking/IT Incident	Network Server	No
Mott Community College	MI	Health Plan	1612	03/24/2021	Hacking/IT Incident	Network Server	No
VA Northern California Health Care System	CA	Healthcare Provider	645	03/24/2021	Unauthorized Access/Disclosure	Paper/Films	No	The covered entity (CE), VA Northern California Health Care System, reported that an employee left a document containing the protected health information (PHI) of 645 individuals in a public space. The PHI involved included names, Social Security numbers, and treatment information. The CE notified HHS, affected individuals, the media, and provided complimentary identity and credit monitoring serv…
Haven Behavioral Healthcare	TN	Business Associate	21714	03/23/2021	Hacking/IT Incident	Network Server	Yes	Haven Behavioral Healthcare, a business associate (BA), reported that it experienced a hacking incident that affected the protected health information (PHI) of 21,714 individuals. The PHI involved included names, addresses, dates of birth, Social Security numbers, claims and financial information, and diagnoses. The BA notified HHS, affected individuals, the media, and provided substitute notice.…
Dallas County Hospital District d/b/a Parkland Health & Hospital System	TX	Healthcare Provider	1566	03/23/2021	Unauthorized Access/Disclosure	Email	No	The covered entity (CE), Dallas County Hospital District dba Parkland Health & Hospital System, reported that an employee inadvertently emailed the electronic protected health information (ePHI) of 1,566 individuals to the wrong recipient. The ePHI involved included names, dates of birth, and lab results. The CE notified HHS, affected individuals, the media, and provided substitute notice. In res…
University of Miami	FL	Healthcare Provider	86000	03/23/2021	Hacking/IT Incident	Network Server	No	The covered entity (CE), University of Miami, reported that its business associate (BA) experienced a cyber-attack that compromised the protected health information (PHI) of 86,000 individuals. The PHI involved included names, addresses, dates of birth, Social Security numbers, diagnoses, and other treatment information. The CE notified HHS, affected individuals, the media, and posted substitute …
Reliant Rehabilitation	TX	Business Associate	614	03/22/2021	Hacking/IT Incident	Email	Yes	Reliant Rehabilitation, a business associate (BA), reported that a workforce member was the victim of an email phishing attack that affected the electronic protected health information (ePHI) of 614 individuals. The ePHI involved included names, dates of birth, diagnoses, treatment information, health insurance information, and Social Security numbers. The BA notified HHS, affected individuals, a…
Illinois Department of Healthcare and Family Services	IL	Health Plan	8848	03/22/2021	Unauthorized Access/Disclosure	Paper/Films	No
River City Whole Health, Ltd.	MT	Healthcare Provider	2714	03/20/2021	Unauthorized Access/Disclosure	Electronic Medical Record, Laptop, Paper/Films	No	The covered entity (CE), River City Whole Health, Ltd., reported that several former employees used their usernames and passwords to access the electronic patient protected health information (ePHI) of 2,714 individuals after termination of their employment. The ePHI involved included names, addresses, dates of birth, Social Security numbers, claims information, diagnoses, and other treatment inf…
Victor Community Support Services	CA	Business Associate	1634	03/19/2021	Theft	Other Portable Electronic Device	Yes	The covered entity (CE), Victor Community Support Services, reported that it was notified by the Tehama Police Department that it recovered a hard drive belonging to the CE that contained the electronic protected health information (ePHI) of approximately 1,634 individuals. The ePHI involved included names, Social Security numbers, and treatment information. The CE notified HHS, affected individu…
Insulet Corporation	MA	Healthcare Provider	9050	03/19/2021	Hacking/IT Incident	Network Server	Yes	The covered entity (CE), Insulet Corporation, reported that its business associate (BA) was the victim of a cyber-attack that affected the electronic protected health information (ePHI) of 9,050 individuals. The ePHI involved included names, addresses, and treatment information. The CE notified HHS, affected individuals, and the media. In its mitigation efforts, the BA retrained its staff on reco…
Gastroenterology Consultants, PA	TX	Healthcare Provider	161698	03/19/2021	Hacking/IT Incident	Network Server	No
Cancer Treatment Centers of America at Midwestern Regional Medical Center	IL	Healthcare Provider	104808	03/19/2021	Hacking/IT Incident	Email	No
SalusCare	FL	Healthcare Provider	85000	03/19/2021	Hacking/IT Incident	Email	No	The covered entity (CE), SalusCare, reported that it was the victim of an email phishing attack that affected the electronic protected health information (ePHI) of 85,000 individuals. After further review and investigation, it was determined that a breach did not occur. Due to this, the case has been closed.
Total Life Healthcare	AR	Healthcare Provider	528	03/19/2021	Hacking/IT Incident	Network Server	Yes	The covered entity (CE), Total Life Healthcare, reported that its business associate experienced a ransomware attack that affected the electronic protected health information (ePHI) of approximately 528 individuals. The ePHI involved included names, mailing addresses, dates of birth, and diagnoses. The CE notified HHS, affected individuals, the media, and provided substitute notice.
Brandman Centers for Senior Care	CA	Health Plan	521	03/18/2021	Hacking/IT Incident	Network Server	Yes	The covered entity (CE), Brandman Centers for Senior Care, reported that its business associate (BA) experienced a ransomware attack that affected the protected health information (PHI) of 521 individuals. The PHI involved included names, dates of birth, Social Security numbers, addresses, diagnoses, medications prescribed, and claims information. The CE notified HHS and local law enforcement ent…
Florida PACE Centers, Inc	FL	Health Plan	1502	03/18/2021	Unauthorized Access/Disclosure	Network Server	Yes	Florida PACE Centers, the covered entity (CE), reported that its business associate (BA) experienced a ransomware attack that compromised the protected health information (PHI) of 1,504 individuals. The PHI involved included names, dates of birth, Social Security numbers, diagnoses, and other treatment information. The CE and the BA notified HHS, affected individuals, the media, and the FBI. In i…
Villa of Hope	NY	Healthcare Provider	2410	03/18/2021	Hacking/IT Incident	Network Server	No	The covered entity (CE), Villa of Hope, reported that its business associate experienced a ransomware attack affecting the electronic protected health information (ePHI) of approximately 2,410 individuals. The ePHI involved included patient names, clinical and demographic information, addresses, dates of birth, credit card, and banking information. The CE notified HHS, affected individuals, the m…
West Virginia Senior Advantage	WV	Health Plan	1049	03/18/2021	Hacking/IT Incident	Network Server	Yes	The covered entity (CE), West Virginia Senior Advantage, reported that its business associate’s (BA) subcontractor suffered a cyber-attack that affected the electronic protected health information (ePHI) of 1,049 individuals. The ePHI involved included names, dates of birth, Social Security numbers, diagnoses and conditions, medications prescribed, and other treatment information. The BA’s subcon…
Stavros Center for Independent Living Inc.	MA	Healthcare Provider	2347	03/18/2021	Unauthorized Access/Disclosure	Other	No	The covered entity (CE), Stavros Center for Independent Living, reported that its BA inadvertently sent the electronic protected health information (ePHI) of 2,347 individuals to the wrong recipients. The ePHI involved included, names, addresses, Social Security numbers, drivers’ license numbers, and financial information. The CE notified HHS, affected individuals, the media, and provided free id…
California Department of State Hospitals	CA	Healthcare Provider	5014	03/17/2021	Unauthorized Access/Disclosure	Network Server	No	The covered entity (CE), California Department of State Hospitals, reported that an employee impermissibly accessed the electronic protected health information (ePHI) of 5,014 individuals. The ePHI involved included names, addresses, dates of birth, phone numbers, email addresses, diagnoses, lab results, and other treatment information. The CE notified HHS, affected individuals, and the media. In…
Sleep Medicine Associates of Texas, P.A.	TX	Healthcare Provider	994	03/17/2021	Unauthorized Access/Disclosure	Paper/Films	No	The covered entity (CE), Sleep Medicine Associates of Texas, reported that a document containing the names of 994 individuals was disclosed to an unauthorized individual. The CE notified HHS, affected individuals, and the media. In response to the breach, the CE sanctioned the workforce member involved and re-educated its workforce members on safeguarding protected health information.
Hoyman Hong, M.D.	CA	Healthcare Provider	720	03/17/2021	Unauthorized Access/Disclosure	Email	No	The covered entity (CE), Dr. Hoyman Hong, reported that an employee sent an email that contained the electronic protected health information (ePHI) of 720 individuals without using the blind carbon copy feature. The ePHI involved included names and email addresses. The CE notified HHS, affected individuals, and the media. In response to the breach, the CE retrained its workforce members and stren…
VNA Home Health and Hospice	MO	Healthcare Provider	517	03/17/2021	Unauthorized Access/Disclosure	Email	No	The covered entity (CE), VNA Home Health and Hospice, reported that an employee forgot to use the blind carbon copy function when sending out a mass email. This breach affected the electronic protected health information (ePHI) of approximately 517 individuals. The ePHI involved included names, email addresses, and treatment information. The CE notified HHS, affected individuals, the media, and p…
Serenity Care PACE	MA	Healthcare Provider	658	03/16/2021	Unauthorized Access/Disclosure	Network Server, Other	Yes
North Oaks Health System	LA	Healthcare Provider	642	03/16/2021	Hacking/IT Incident	Network Server	Yes	The covered entity (CE), North Oaks Health System, reported that an employee of its business associate (BA) was the victim of an email phishing scheme that affected the electronic protected health information (ePHI) of 642 individuals. The ePHI involved included names, addresses, dates of birth, clinical and health insurance information, and partial Social Security numbers. The CE notified HHS, a…
Colorado Retina Associates, P.C.	CO	Healthcare Provider	26609	03/12/2021	Hacking/IT Incident	Email	No	Colorado Retina Associates, the covered entity (CE), reported that an employee was the victim of an email phishing attack that compromised the protected health information (PHI) of 26,609 individuals. The PHI involved included names, addresses, dates of birth, drivers’ license numbers, Social Security numbers, claims and financial information, diagnoses/conditions, lab results, medications prescr…
Walworth County Department of Health and Human Services	WI	Healthcare Provider	907	03/12/2021	Unauthorized Access/Disclosure	Email	No	The covered entity (CE), Walworth County Department of Health and Human Services, reported that several employees inadvertently sent the electronic protected health information (ePHI) of 907 individuals to unauthorized parties. The ePHI involved included email addresses and vaccination information. The CE notified HHS, affected individuals, and the media. In its mitigation efforts, the CE retrain…
Sandhills Medical Foundation, Inc.	SC	Healthcare Provider	39602	03/12/2021	Hacking/IT Incident	Network Server	Yes	The covered entity (CE), Sandhills Medical Foundation, reported that its business associate (BA) experienced a ransomware attack that affected the electronic protected health information (ePHI) of 39,602 individuals. The ePHI involved included names, addresses, dates of birth, Social Security numbers, drivers’ license numbers, diagnoses and conditions, financial information, and claims informatio…
Mobile Anesthesiologists	IL	Healthcare Provider	65403	03/10/2021	Hacking/IT Incident	Network Server	No
Assistcare Home Health Services LLC dba Preferred Home Care of NY/Preferred Gold	NY	Healthcare Provider	57345	03/10/2021	Hacking/IT Incident	Network Server	No	The covered entity (CE), Assistcare Home Health Services, LLC, dba Preferred Home Care of New York/Preferred Gold, reported that it was the victim of a ransomware attack that affected the electronic protected health information (ePHI) of 57,345 individuals. The ePHI involved included names, addresses, dates of birth, clinical information, diagnoses, laboratory results, medications prescribed, tre…
The New London Hospital Association, Inc.	NH	Healthcare Provider	34878	03/09/2021	Hacking/IT Incident	Network Server	No	The covered entity (CE), The New London Hospital Association, Inc., reported that it experienced a cyber-attack that affected the electronic protected health information (ePHI) of 34,878 CE patients. The ePHI involved included names, addresses, dates of birth, and Social Security numbers. The CE notified HHS, affected individuals, the media, and posted substitute notice on its website. In its mit…
Miracle-Ear	CA	Healthcare Provider	500	03/05/2021	Theft	Paper/Films	No	The covered entity (CE), Miracle-Ear, reported that its facility was burglarized and the protected health information (PHI) of 484 individuals was compromised. The PHI involved included names, addresses, dates of birth, Social Security numbers, diagnoses, lab results, medications prescribed, and other treatment information. The CE notified HHS, affected individuals, the media, and provided compli…
Child Focus, Inc.	OH	Healthcare Provider	2716	03/05/2021	Hacking/IT Incident	Laptop, Network Server	No
The Board of Trustees of Southern Illinois University, for and on behalf of its School of Medicine, and SIU Physicians & Surgeons, Inc.	IL	Healthcare Provider	40330	03/05/2021	Hacking/IT Incident	Network Server	No
Dyras Dental	MI	Healthcare Provider	2745	03/05/2021	Hacking/IT Incident	Network Server	No
Arizona Oncology Associates, PC	AZ	Healthcare Provider	717	03/05/2021	Loss	Paper/Films	No	The covered entity (CE), Arizona Oncology Associates, reported that an employee lost documents that contained the protected health information (PHI) of 717 individuals. The PHI involved included names, addresses, dates of birth, Social Security numbers, and health insurance information. The CE notified HHS, affected individuals, the media, local law enforcement, and posted substitute notice on it…
Walmart Inc.	AR	Healthcare Provider	2071	03/05/2021	Hacking/IT Incident	Network Server	Yes	The covered entity (CE), Walmart, reported that its business associate suffered a breach that compromised the protected health information (PHI) of 2,071 individuals. The PHI involved included names, addresses, dates of birth, telephone numbers, medication information, and health insurance information. The CE notified HHS, affected individuals, and the media.
Woodcreek Provider Services LLC	WA	Business Associate	233199	03/05/2021	Hacking/IT Incident	Network Server	Yes	The covered entity (CE), Woodcreek Provider Services, LLC, reported that its business associate (BA) experienced a cyber-attack that affected the electronic protected health information (ePHI) of 233,199 individuals. The ePHI involved included names, Social Security numbers, student identification numbers, financial and health insurance information, and professional information regarding healthca…
Mendelson Kornblum Orthopedics, Spine & Pain Specialists	MI	Healthcare Provider	28658	03/05/2021	Hacking/IT Incident	Network Server	No	Mendelson Kornblum Orthopedics, Spine & Pain Specialists, the covered entity (CE), reported that it experienced a ransomware attack. This case is duplicative of an ongoing investigation; therefore, this case is closed and consolidated into that investigation.
University of Pittsburgh Medical Center, St. Margaret Hospital (“UPMC St. Margaret”)	PA	Healthcare Provider	11135	03/05/2021	Unauthorized Access/Disclosure	Other	No	The covered entity (CE), UPMC St. Margaret, reported that an employee impermissibly emailed the electronic protected health information (ePHI) of approximately 11,135 individuals to his personal email account and to another employee. The ePHI involved included names, and medication information. The CE notified HHS, affected individuals, the media, the FBI, and posted substitute notice on its webs…
ProPath Services, LLC	TX	Healthcare Provider	39213	03/04/2021	Hacking/IT Incident	Email	No	The covered entity (CE), ProPath Services, reported that several employees were victims of an email phishing attack that affected the electronic protected health information (ePHI) of 39,213 individuals. The ePHI involved included names, dates of birth, lab results, diagnoses, clinical information, Social Security numbers, financial information, drivers’ license numbers, health insurance informat…
Saint Alphonsus Health System	ID	Healthcare Provider	134906	03/04/2021	Hacking/IT Incident	Email	No	The covered entity (CE), Saint Alphonsus Health System, reported that an employee was the victim of an email phishing scheme that affected the electronic protected health information (ePHI) of 134,906 individuals. The ePHI involved included names, addresses, dates of birth, Social Security numbers, health insurance information, claims and financial information lab results, medications prescribed,…
Trillium Community Health Plan	OR	Health Plan	87761	03/03/2021	Hacking/IT Incident	Network Server	Yes	The covered entity (CE), Trillium Community Health Plan, reported that its business associate (BA) experienced a cyber-attack that affected the electronic protected health information (ePHI) of 87,761 individuals. The ePHI involved included names, addresses, dates of birth, health insurance information, diagnoses, medications prescribed, and other treatment information. The CE notified HHS, affec…
Family Health Services MN d/b/a Entira Family Clinics	MN	Healthcare Provider	1975	03/02/2021	Hacking/IT Incident	Network Server	No
PeakTPA	MO	Business Associate	50000	03/02/2021	Hacking/IT Incident	Network Server	Yes
Arizona Complete Health	AZ	Health Plan	34978	03/02/2021	Hacking/IT Incident	Network Server	Yes	The covered entity (CE), Arizona Complete Health, reported that its business associate experienced a cyber-attack that affected the electronic protected health information (ePHI) of 34,978 individuals. The ePHI involved included names, health insurance information, addresses, dates of birth, Social Security numbers, diagnoses, and medications prescribed. The CE notified HHS, affected individuals,…
Liberation Programs, Inc	CT	Healthcare Provider	7406	03/02/2021	Hacking/IT Incident	Electronic Medical Record	No	The covered entity (CE), Liberation Programs, reported that multiple employees were the victims of an email phishing attack that compromised the protected health information (PHI) of 7,406 individuals. The PHI involved included Social Security numbers, and images. The CE notified HHS, affected individuals, the media, and provided substitute notice. In response to the breach, the CE strengthened i…
New Bedford Jewish Convalescent Home, Inc.	MA	Healthcare Provider	873	03/02/2021	Hacking/IT Incident	Email	No	The covered entity (CE), New Bedford Jewish Convalescent Home, reported that an employee was the victim of an email phishing scheme that affected the protected health information (PHI) of 873 individuals. The PHI involved included names, dates of birth, addresses, dates of death, diagnoses, medications prescribed, Social Security numbers, drivers’ license numbers, claims and financial information…
ProComp Software Consultants, Inc.	OH	Business Associate	1008	03/02/2021	Hacking/IT Incident	Network Server	Yes
Metro Presort, Inc.	OR	Business Associate	38387	03/01/2021	Hacking/IT Incident	Network Server	Yes	Metro Presort, Inc., the business associate (BA), reported that it was the victim of a ransomware attack that affected the electronic protected health information (ePHI) of 38,387 individuals. The ePHI involved included names, dates of birth, addresses, diagnoses/conditions, and other treatment information. The BA notified HHS, affected individuals, and the media. As a result of OCR’s investigati…
Geisinger Health Plan	PA	Health Plan	2872	02/28/2021	Unauthorized Access/Disclosure	Paper/Films	No	The covered entity (CE), Geisinger Health Plan, reported that due to a mailing error, the protected health information of 2,872 individuals was viewable on a cover letter. The CE notified HHS, affected individuals, and the media. In its mitigation efforts, the CE implemented additional administrative safeguards to better protect its PHI.
The SurgiCare Center of Utah	UT	Healthcare Provider	8816	02/26/2021	Hacking/IT Incident	Network Server	No	The covered entity (CE), the SurgiCare Center of Utah, reported that it experienced a ransomware attack that compromised the protected health information (PHI) of 8,816 individuals. The PHI involved included names, Social Security numbers, dates of birth, addresses, diagnoses, lab results, medications prescribed, and other treatment information. The CE notified HHS, affected individuals, and the …
Jewish Home Lifecare d/b/a The New Jewish Home	NY	Healthcare Provider	2091	02/26/2021	Hacking/IT Incident	Email	No
AllyAlign Health, Inc.	VA	Health Plan	33932	02/26/2021	Hacking/IT Incident	Network Server	No	The covered entity (CE), AllyAlign Health, Inc., reported that it was the victim of a ransomware attack that affected the electronic protected health information (ePHI) of 33,932 individuals. The ePHI involved included names, mailing addresses, dates of birth, Social Security numbers, and other treatment information. The CE notified HHS, affected individuals, and the media. In response to the bre…
Santa Rosa Community Health Centers	CA	Healthcare Provider	5983	02/26/2021	Hacking/IT Incident	Email	No	The covered entity (CE), Santa Rosa Community Health Centers, reported that an employee was the victim of an email phishing scheme that affected the electronic protected health information (ePHI) of approximately 5,983 individuals. The ePHI involved included names, addresses, dates of birth, Social Security numbers, diagnoses, health insurance and claims information, and other treatment informati…
Clovis Community Medical Center	CA	Healthcare Provider	994	02/26/2021	Unauthorized Access/Disclosure	Email	No	The covered entity (CE), Clovis Community Medical Center, reported that an employee impermissibly sent an email that contained the electronic protected health information (ePHI) of 994 individuals to an external personal email account. The ePHI involved included names, diagnoses, and other treatment information. The CE notified HHS, affected individuals, and the media. In response to the breach, …
Volunteer State Health Plan, Inc. d/b/a BlueCare Tennessee	TN	Business Associate	1435	02/26/2021	Unauthorized Access/Disclosure	Other	Yes	The covered entity (CE), Volunteer State Health Plan, Inc. dba BlueCare Tennessee, reported that an employee inadvertently sent text messages that contained the electronic protected health information (ePHI) of 1,435 individuals. The ePHI involved included names and health insurance information. The CE notified HHS, affected individuals, and the media. The CE also provided complimentary credit mo…
The Home for the Little Wanderers	MA	Healthcare Provider	5396	02/26/2021	Unauthorized Access/Disclosure	Email	No
Summit Behavioral Healthcare	TN	Healthcare Provider	70822	02/26/2021	Unauthorized Access/Disclosure	Email	No	The covered entity (CE), Summit Behavioral Healthcare, reported that an employee impermissibly emailed the electronic protected health information (ePHI) of 70,822 individuals to his personal email account. The CE notified HHS, affected individuals, and the media. In its mitigation efforts, the CE implemented additional administrative, technical, and security safeguards to better protect its PHI.
Cornerstone Care, Inc.	PA	Healthcare Provider	12081	02/25/2021	Hacking/IT Incident	Email	No	The covered entity (CE), Cornerstone Care, LLC, reported that an employee was the victim of an email phishing scheme that affected the electronic protected health information (ePHI) of 12,081 individuals. The ePHI involved included names, addresses, dates of birth, diagnoses, health insurance information, Social Security numbers, and other treatment information. As a result of this incident, the …
InfuSystem Holdings, Inc.	MI	Business Associate	675	02/25/2021	Hacking/IT Incident	Email	Yes
New Directions Youth & Family Services	NY	Healthcare Provider	941	02/24/2021	Hacking/IT Incident	Network Server	Yes	The covered entity (CE), New Directions Youth & Family Services, reported that its business associate experienced a ransomware attack affecting the electronic protected health information (ePHI) of 941 individuals. The ePHI involved included names and treatment information. The CE notified HHS, affected individuals, and the media.
BW Homecare Holdings, LLC d.b.a. Elara Caring	TX	Healthcare Provider	100487	02/24/2021	Hacking/IT Incident	Email	No
Campbell County Hospital District	WY	Healthcare Provider	900	02/24/2021	Unauthorized Access/Disclosure	Email	No	The covered entity (CE), Campbell County Hospital District, reported that a workforce member inadvertently sent a document that contained the electronic protected health information (ePHI) of 900 individuals, to the wrong recipient. The ePHI involved included names, account numbers, and health insurance information. The CE notified HHS, affected individuals, and the media. In its mitigation effor…
Kaiser Foundation Hospitals, Northern California	CA	Healthcare Provider	2121	02/23/2021	Unauthorized Access/Disclosure	Electronic Medical Record	No	The covered entity (CE), Kaiser Foundation Hospitals, Northern California, reported that an employee impermissibly accessed the medical records and electronic protected health information (ePHI) of 2,121 individuals. The ePHI involved included names, dates of birth, phone numbers, email addresses, and photographs. The CE notified HHS, affected individuals, the media, and posted substitute notice …
Orlando Health South Lake Hospital	FL	Healthcare Provider	1673	02/23/2021	Loss	Paper/Films	No	The covered entity (CE), Orlando Health South Lake Hospital, reported that logbooks containing the protected health information (PHI) of 1,673 patients went missing. The PHI involved included names, dates of birth, medical record numbers, and other treatment information. The CE notified HHS, affected individuals, the media, and provided substitute notice. In its mitigation efforts, the CE stopped…
Jacobson Memorial Hospital Care Center	ND	Healthcare Provider	1545	02/23/2021	Hacking/IT Incident	Email	No	The covered entity (CE), Jacobson Memorial Hospital Care Center, reported that an employee was the victim of an email phishing attack affecting the protected health information (PHI) of 1,545 individuals. The PHI involved included names, addresses, dates of birth, Social Security numbers, phone numbers, and health insurance and financial information. The CE notified HHS, affected individuals, the…
Humana Inc	KY	Health Plan	64654	02/22/2021	Unauthorized Access/Disclosure	Network Server	Yes	The covered entity (CE), Humana, reported that an employee of its business associate (BA) impermissibly provided the electronic protected health information (ePHI) of 64,654 individuals to others during a training program. The ePHI involved included names, addresses, dates of birth, Social Security numbers, claims and health insurance information, diagnoses, and other treatment information. The C…
Southeastern Minnesota Center for Independent Living, Inc.	MN	Healthcare Provider	4122	02/19/2021	Hacking/IT Incident	Email	No	The covered entity (CE), Southeastern Minnesota Center for Independent Living, Inc., reported that an employee was the victim of an email phishing scheme that affected the electronic protected health information (ePHI) of 4,122 individuals. The ePHI involved included names, addresses, dates of birth, drivers’ license numbers, Social Security numbers, diagnoses, and health insurance and treatment …
The Kroger Co.	OH	Healthcare Provider	1474284	02/19/2021	Hacking/IT Incident	Network Server	No
Miracle - Ear	CA	Healthcare Provider	1094	02/19/2021	Theft	Paper/Films	No	The covered entity (CE), Miracle-Ear, reported that its office was burglarized and the protected health information (PHI) of approximately 1,094 individuals was compromised. The PHI involved included names, addresses, birthdates, Social Security numbers, diagnoses, lab results, medications prescribed, and other treatment information. The CE notified HHS, affected individuals, the media, and poste…
Miracle - Ear	CA	Healthcare Provider	2710	02/19/2021	Theft	Paper/Films	No	The covered entity (CE), Miracle-Ear, reported that it was burglarized and the protected health information (PHI) of approximately 2,710 individuals was potentially affected. The PHI involved included names, addresses, birthdates, Social Security numbers, diagnoses, lab results, medications prescribed, and other treatment information. The CE notified HHS, affected individuals, the media, and post…
Covenant HealthCare	MI	Healthcare Provider	47178	02/19/2021	Hacking/IT Incident	Email	No	The covered entity (CE), Covenant HealthCare, reported that several employees were the victims of an email phishing scheme that affected the protected health information (PHI) of 47,178 individuals. The PHI involved included names, addresses, dates of birth, Social Security numbers, drivers’ license numbers, diagnoses, and other treatment information. The CE notified HHS, affected individuals, th…
Rainbow Rehabilitation Centers, Inc	MI	Healthcare Provider	1639	02/19/2021	Hacking/IT Incident	Email	No	The covered entity (CE), Rainbow Rehabilitation Centers, reported that an employee was the victim of an email phishing attack that compromised the protected health information (PHI) of 1,639 individuals. The PHI involved included names, addresses, dates of birth, drivers’ license numbers, Social Security numbers, and health insurance information. The CE notified HHS, affected individuals, and the…
Andor Labs	NC	Healthcare Provider	500	02/19/2021	Hacking/IT Incident	Network Server	No	The covered entity (CE), Andor Labs, reported that it was the subject of a ransomware attack that affected the protected health information (PHI) of 500 individuals. It was determined that this security incident did not constitute a breach because the CE’s PHI was not accessed, viewed, or disclosed. OCR provided the CE with technical assistance regarding the HIPAA Security Rule.
Project Vida Health Center	TX	Healthcare Provider	4500	02/19/2021	Hacking/IT Incident	Network Server	No	The covered entity (CE), Project Vida Health Center, reported that it was the victim of a ransomware attack that affected the electronic protected health information (ePHI) of 4,500 individuals. The ePHI involved included names, addresses, and diagnoses and conditions. The CE notified HHS, affected individuals, the media, and provided complimentary credit monitoring services. In response to the b…
Fisher Titus Health, Inc.	OH	Health Plan	49636	02/18/2021	Hacking/IT Incident	Email	No	The covered entity (CE), Fisher Titus Health, reported that one of its employees was the victim of an email phishing attack that affected the protected health information (PHI) of 49,636 individuals. The PHI involved included names, dates of birth, Social Security numbers, drivers’ license numbers, financial information, diagnoses, and other treatment information. The CE notified HHS, affected in…
Steward West Division – AR/LA/TX ACE	TX	Healthcare Provider	877	02/16/2021	Unauthorized Access/Disclosure	Electronic Medical Record	No	The covered entity (CE), Steward West Division-AR/LA/TX ACE, reported that an employee impermissibly accessed the electronic protected health information (ePHI) of 877 individuals. The ePHI involved included names, Social Security numbers, dates of birth, addresses, phone numbers, and treatment information. The CE notified HHS, affected individuals, the media, and provided complimentary credit an…
RF EYE PC dba Cochise Eye and Laser	AZ	Healthcare Provider	64710	02/12/2021	Hacking/IT Incident	Network Server	No	The covered entity (CE), RF EYE dba Cochise Eye and Laser, reported that it was the victim of a ransomware attack that affected the protected health information (PHI) of 64,710 individuals. The PHI involved included names, addresses, dates of birth, Social Security numbers, and health insurance information. The CE notified HHS, affected individuals, the media, local law enforcement, and posted su…
Bowling Green Inn of Pensacola, LLC DBA Twelve Oaks Recovery	FL	Healthcare Provider	9023	02/12/2021	Hacking/IT Incident	Network Server	No	The covered entity (CE), Bowling Green Inn of Pensacola, dba Twelve Oaks Recovery, reported that it was the subject of a ransomware attack that compromised the protected health information (PHI) of 9,023 individuals. The PHI involved included names, addresses and Social Security numbers. The CE notified HHS, affected individuals, the media, and posted substitute notice on its website. In response…
Grand River Medical Group	IA	Healthcare Provider	37423	02/12/2021	Hacking/IT Incident	Email	No	Grand River Medical Group, the covered entity (CE), reported that an employee was the victim of an email phishing attack that compromised the protected health information (PHI) of 37,423 individuals. The PHI involved included names, addresses, Social Security numbers, dates of birth, claims information, medications prescribed, and other treatment information. The CE notified HHS, affected individ…
Hope Healthcare Service	FL	Healthcare Provider	1152	02/11/2021	Hacking/IT Incident	Network Server	No
Pitkin County	CO	Healthcare Provider	1454	02/09/2021	Unauthorized Access/Disclosure	Network Server	No	The covered entity (CE), Pitkin County, reported that data containing the electronic protected health information (ePHI) of 1,454 individuals, was viewable via the Internet. The ePHI involved included names, birthdates, addresses, diagnoses, lab results, and other treatment information. The CE notified HHS, affected individuals, the media, and provided complimentary credit monitoring and identity…
Piedmont Health Services	NC	Healthcare Provider	674	02/09/2021	Hacking/IT Incident	Network Server	Yes	The covered entity (CE), Piedmont Health Services, reported that its business associate experienced a ransomware attack that compromised the electronic protected health information (ePHI) of 674 individuals. The ePHI involved included names, addresses, dates of birth and death, drivers’ license numbers, Social Security numbers, diagnoses, and billing information. The CE notified HHS, affected ind…
Pennsylvania Adult & Teen Challenge	PA	Healthcare Provider	7771	02/09/2021	Hacking/IT Incident	Email	No	The covered entity (CE), Pennsylvania Adult & Teen Challenge, reported that multiple employees were the victims of an email phishing attack that affected the electronic protected health information (ePHI) of approximately 7,771 individuals. The ePHI involved included names, dates of birth, Social Security numbers, addresses, and clinical and health insurance information. In its mitigation efforts…
HARVARD EYE ASSOCIATES	CA	Business Associate	29982	02/08/2021	Hacking/IT Incident	Network Server	Yes	The covered entity (CE), Harvard Eye Associates, reported that its business associate (BA) experienced a cyber-attack that affected the electronic protected health information (ePHI) of 29,982 individuals. The ePHI involved included names, addresses, phone numbers, email addresses, dates of birth, health insurance information, medications prescribed, and other clinical information. The CE notifie…
Gore Medical Management, LLC	GA	Healthcare Provider	79100	02/08/2021	Hacking/IT Incident	Desktop Computer	No
Hackley Community Care Center	MI	Healthcare Provider	2644	02/08/2021	Hacking/IT Incident	Email	No	The covered entity (CE), Hackley Community Care Center, reported that an employee was the victim of an email phishing attack that compromised the protected health information (PHI) of 2,644 individuals. The PHI involved included names, addresses, dates of birth, Social Security numbers, diagnoses, and other treatment information. The CE notified HHS, affected individuals, and the media. In its mi…
Nevada Health Centers, Inc.	NV	Healthcare Provider	7937	02/05/2021	Hacking/IT Incident	Email	No	The covered entity (CE), Nevada Health Centers, reported that an employee was the victim of an email phishing scheme that affected the electronic protected health information (ePHI) of 7,937 individuals. The ePHI involved included names, health insurance information, and clinical and treatment information. In response to the breach, the CE implemented additional administrative, technical, and sec…
The University of Pittsburgh Medical Center	PA	Healthcare Provider	36086	02/05/2021	Hacking/IT Incident	Email	Yes	The covered entity (CE), The University of Pittsburgh Medical Center, reported that employees of its business associate were the victims of an email phishing scheme that affected the electronic protected health information (ePHI) of 36,086 individuals. The ePHI involved included names, dates of birth, addresses, drivers’ license information, Social Security numbers, financial information, and dia…
UT Southwestern Medical Center	TX	Healthcare Provider	3640	02/05/2021	Unauthorized Access/Disclosure	Other	No	The covered entity (CE), UT Southwestern Medical Center, reported that an employee sent an email to its business associate (BA) without a business associate agreement (BAA) in place. This breach affected the electronic protected health information (ePHI) of approximately 3,640 individuals. The ePHI involved included names and email addresses. The CE notified HHS and affected individuals. In respo…
University of Pittsburgh Medical Center Health Plan	PA	Health Plan	18900	02/05/2021	Hacking/IT Incident	Email	No	The covered entity (CE), University of Pittsburgh Medical Center Health Plan, reported that an employee was the victim of an email phishing attack that affected the electronic protected health information (ePHI) of 18,900 individuals. The ePHI involved included names, dates of birth, and clinical and treatment information. The CE notified HHS, affected individuals, and the media. In response to t…
Granite Wellness Centers	CA	Healthcare Provider	15600	02/04/2021	Hacking/IT Incident	Network Server	No
Texas Spine Consultants, LLP	TX	Healthcare Provider	25728	02/03/2021	Unauthorized Access/Disclosure	Network Server	No
DataLogic Software, Inc.	TX	Business Associate	7200	02/03/2021	Hacking/IT Incident	Network Server	Yes
Fairfax County Public Schools' Health Plan	VA	Business Associate	11056	02/02/2021	Hacking/IT Incident	Email	Yes	Fairfax County Public Schools’ Health Plan, the covered entity (CE), reported that an employee of a vendor of its business associate (BA) was the victim of an email phishing scheme that compromised the protected health information (PHI) of 11,056 individuals. The PHI involved included names, addresses, dates of birth, Social Security numbers, and clinical information. The CE notified HHS, affecte…
Nevada Orthopedic & Spine Center	NV	Healthcare Provider	50000	02/01/2021	Hacking/IT Incident	Network Server	Yes	The covered entity (CE), Nevada Orthopedic & Spine Center, reported that its business associate (BA) was the victim of a cyber-attack that affected the electronic protected health information (ePHI) of 50,000 individuals. The ePHI involved included names, addresses, dates of birth, phone numbers, health insurance information, and treatment information. The CE notified HHS, affected individuals, a…
Lake Charles Memorial Health System	LA	Healthcare Provider	3802	02/01/2021	Hacking/IT Incident	Email	Yes	The covered entity (CE), Lake Charles Memorial Health System, reported that an employee of its business associate was the victim of an email phishing scheme that affected the electronic protected health information (ePHI) of 3,802 individuals. The ePHI involved included names, dates of birth, medical record numbers, financial information, and health insurance information. The CE notified HHS, aff…
The House Next Door, Inc.	FL	Healthcare Provider	6000	02/01/2021	Hacking/IT Incident	Email	No	The covered entity (CE), The House Next Door, Inc., reported multiple employees were the victims of an email phishing scheme that affected the electronic protected health information (ePHI) of 6,000 individuals. The ePHI involved included names, addresses, dates of birth, Social Security numbers, and program enrollment information. The CE notified HHS, affected individuals, and the media. In resp…
Montefiore Medical Center	NY	Healthcare Provider	1787	01/29/2021	Unauthorized Access/Disclosure	Electronic Medical Record	No
Florida Healthy Kids Corporation	FL	Health Plan	3500000	01/29/2021	Hacking/IT Incident	Network Server	Yes	The covered entity (CE), Florida Healthy Kids Corporation, reported that its business associate (BA) experienced a cyberattack affecting the protected health information (PHI) of 3,500,000 individuals. The PHI involved included names, dates of birth, email addresses, telephone numbers, addresses, Social Security numbers, and financial information. The CE notified HHS, affected individuals, the me…
Bethesda Hospital	FL	Healthcare Provider	18477	01/29/2021	Unauthorized Access/Disclosure	Electronic Medical Record	No	The covered entity (CE), Bethesda Hospital, reported that an employee impermissibly accessed the electronic protected health information (ePHI) of 18,477 individuals. The ePHI involved included names, dates of birth, addresses, health insurance information, clinical information, and Social Security numbers. The CE notified HHS, affected individuals, the media, and posted substitute notice on its …
Leonard J. Chabert Medical Center	LA	Healthcare Provider	2254	01/29/2021	Hacking/IT Incident	Email	Yes	The covered entity (CE), Leonard J. Chabert Medical Center, reported that an employee of its business associate (BA) was the victim of an email phishing scheme that affected the electronic protected health information (ePHI) of 2,254 individuals. The ePHI involved included names, addresses, dates of birth, Social Security numbers, claims and financial information, diagnoses, medications prescribe…
A Renewed Mind	OH	Healthcare Provider	2428	01/29/2021	Hacking/IT Incident	Email	No	The covered entity (CE), A Renewed Mind, reported that an employee was the victim of an email phishing scheme that affected the protected health information (PHI) of 2,428 individuals. The PHI involved included names, addresses, dates of birth, Social Security numbers, diagnoses/conditions, medications prescribed, and other treatment information. The CE notified HHS, affected individuals. and the…
County of Ramsey	MN	Healthcare Provider	8687	01/29/2021	Hacking/IT Incident	Network Server	Yes	The covered entity (CE), County of Ramsey, reported that its business associate (BA) was the victim of a cyber-attack that affected the electronic protected health information (ePHI) of 8,687 individuals. The ePHI involved included names, addresses, dates of birth, Social Security numbers, claims information, and treatment information. The CE notified HHS, affected individuals, and the media. In …
Prime Therapeutics, LLC	MN	Business Associate	1863	01/28/2021	Unauthorized Access/Disclosure	Paper/Films	Yes	The business associate (BA), Prime Therapeutics, LLC, reported that an employee inadvertently mailed documents containing the protected health information (PHI) of 1,863 individuals to the wrong recipients. The PHI involved included names, addresses, and medication information. The BA notified HHS, affected individuals, and the media. In response to the breach, the BA instituted additional qualit…
The Richards Group	VT	Business Associate	15429	01/28/2021	Hacking/IT Incident	Email	Yes
Austin Hearing Services	TX	Healthcare Provider	600	01/23/2021	Unauthorized Access/Disclosure	Email	No	The covered entity (CE), Austin Hearing Services, reported that a former employee used the protected health information (PHI) of 600 individuals for solicitation. The PHI involved included names and email addresses. The CE notified HHS and affected individuals. In response to the breach, the CE implemented additional administrative and technical safeguards. OCR provided technical assistance to th…
Florida Hospital Physician Group Inc.	FL	Healthcare Provider	13759	01/22/2021	Hacking/IT Incident	Electronic Medical Record	No	The covered entity (CE), Florida Hospital Physician Group, reported that it experienced a ransomware attack that compromised the protected health information (PHI) of 13,759 individuals. The PHI involved included names, mailing addresses, dates of birth, drivers’ license numbers, Social Security numbers, financial information, diagnoses, email addresses, and other treatment information. The CE no…
Inova Health System	VA	Healthcare Provider	1680	01/22/2021	Unauthorized Access/Disclosure	Email	No	The covered entity (CE), Inova Health System, reported that an employee inadvertently emailed the protected health information (PHI) of 1,680 individuals to the wrong recipient. The PHI involved included names, dates of birth, diagnoses, medications prescribed, and other treatment information. The CE notified HHS, affected individuals, the media, and established a call center for questions or con…
Public Education Employees' Health Insurance Plan d/b/a PEEHIP	AL	Health Plan	1248	01/22/2021	Unauthorized Access/Disclosure	Paper/Films	No	The covered entity (CE), Public Education Employees’ Health Insurance Plan, reported that it inadvertently sent the protected health information of 1,248 individuals to the wrong recipients. The PHI involved included names, addresses, and health insurance information. The CE notified HHS, affected individuals, and the media. In response to the breach, the CE implemented additional administrative …
Lynn Community Health, Incorporated	MA	Healthcare Provider	1800	01/22/2021	Hacking/IT Incident	Email	No	The covered entity (CE), Lynn Community Health, reported that multiple employees were the victims of an email phishing attack that affected the electronic protected health information (ePHI) of 1,800 individuals. The ePHI involved included names, dates of birth, Social Security numbers, medications prescribed, and other treatment information. The CE notified HHS, affected individuals, the media, …
Merrill Iron & Steel Health Benefit Plan	WI	Health Plan	899	01/21/2021	Hacking/IT Incident	Network Server	No
Paraquad, Inc.	MO	Healthcare Provider	648	01/21/2021	Hacking/IT Incident	Network Server	Yes	The covered entity (CE), Paraquad, Inc., reported that its business associate experienced a ransomware attack affecting the electronic protected health information (ePHI) of approximately 648 individuals. The ePHI involved included names, addresses, and treatment information. The CE notified HHS, affected individuals, the media, and provided substitute notice.
Limeade, Inc.	WA	Business Associate	668	01/20/2021	Unauthorized Access/Disclosure	Network Server	Yes
Krapf Group	PA	Health Plan	610	01/19/2021	Hacking/IT Incident	Network Server	No	The covered entity (CE), Krapf Group, reported that it was the victim of a ransomware attack affecting the protected health information (PHI) of 610 individuals. The CE notified HHS and the affected individuals. The PHI involved included names, dates of birth, addresses, Social Security numbers, and health insurance information. In response to the breach, the CE implemented additional administrat…
Hendrick Health	TX	Healthcare Provider	640436	01/15/2021	Hacking/IT Incident	Network Server	No	The covered entity (CE), Hendrick Health, reported that it was the victim of a ransomware attack affecting the electronic protected health information (ePHI) of 640,436 individuals. The ePHI involved included names, Social Security numbers, diagnoses/conditions, and other treatment information. The CE notified HHS, affected individuals, the media, and posted substitute notice on its website. The …
Montgomery Hospice, Inc.	MD	Healthcare Provider	6741	01/15/2021	Hacking/IT Incident	Email	No	The covered entity (CE), Montgomery Hospice, reported that multiple employees were the victims of an email phishing attack affecting the protected health information (PHI) of approximately 6,741 individuals. The PHI involved included names, medical record numbers, dates of birth, Social Security numbers, and health insurance and other treatment information. The CE notified HHS, affected individua…
Froedtert Health	WI	Healthcare Provider	760	01/15/2021	Unauthorized Access/Disclosure	Electronic Medical Record	No	The covered entity (CE), Froedtert Health, reported that an employee impermissibly accessed the electronic medical records of 760 individuals. The electronic protected health information (ePHI) involved included names, addresses, dates of birth, diagnoses, lab results, and medication information. The CE notified HHS, affected individuals, the media, and posted substitute notice on its website. Fo…
Wisconsin Department of Health Services	WI	Health Plan	1281	01/15/2021	Unauthorized Access/Disclosure	Network Server	Yes
Center for Alternative Sentencing and Employment Services	NY	Healthcare Provider	3994	01/15/2021	Hacking/IT Incident	Email	No	The covered entity (CE), Center for Alternative Sentencing and Employment Services, reported that employees were the victims of an email phishing attack that compromised the protected health information (PHI) of 3,994 individuals. The PHI involved included names, dates of birth, Social Security numbers, drivers’ license numbers, passport numbers, financial and health insurance information, diagno…
Precision Spine Care	TX	Healthcare Provider	20787	01/12/2021	Hacking/IT Incident	Email	No	The covered entity (CE), Precision Spine Care, reported that an employee was the victim of an email phishing attack that affected the electronic protected health information (ePHI) of 20,787 individuals. The ePHI involved included names, dates of birth, Social Security numbers, addresses, phone numbers, diagnoses, medications prescribed, and other treatment information. The CE notified HHS, affec…
Greater New Bedford Community Health Center	MA	Healthcare Provider	696	01/12/2021	Hacking/IT Incident	Email	Yes	The covered entity (CE), Greater New Bedford Community Health Center, reported that an employee of its business associate was the victim of an email phishing scheme that affected the electronic protected health information (ePHI) of 696 individuals. The ePHI involved included names, dates of birth, phone numbers, clinical information, and treatment information. The CE notified HHS, affected indiv…
WeCare TLC	FL	Healthcare Provider	2340	01/12/2021	Loss	Laptop	No	The covered entity (CE), WeCare TLC, reported that a laptop that contained the electronic protected health information (ePHI) of 2,340 individuals was stolen from an employee’s vehicle. The ePHI involved included names, addresses, dates of birth, Social Security numbers, and diagnoses. The CE notified HHS, affected individuals, and the media. In its mitigation efforts, the CE retrained its staff …
KR Perio, Katherine Rodriguez, DMD	FL	Healthcare Provider	885	01/11/2021	Hacking/IT Incident	Network Server	No	The covered entity (CE), KR Perio, Katherine Rodriguez, DMD, reported that it was the subject of a ransomware attack that affected the protected health information (PHI) of 885 individuals. The PHI involved included names, dates of birth, Social Security numbers, and other treatment information. The CE notified HHS, affected individuals, and the media. In its mitigation efforts, the CE implemente…
Jefferson Healthcare	WA	Healthcare Provider	2543	01/11/2021	Hacking/IT Incident	Email	No	The covered entity (CE), Jefferson Healthcare, reported that an employee was the victim of an email phishing attack that affected the electronic protected health information (ePHI) of approximately 2,543 individuals. The ePHI involved included names, addresses, dates of birth, drivers’ license numbers, Social Security numbers, financial information, claims information, diagnoses, lab results, med…
Feeling Great Sleep Medical Centers	NC	Healthcare Provider	5000	01/09/2021	Unauthorized Access/Disclosure	Desktop Computer, Electronic Medical Record, Network Server	No
Leon Medical Centers, LLC	FL	Healthcare Provider	76661	01/08/2021	Hacking/IT Incident	Network Server	No
Roper St. Francis Healthcare	SC	Healthcare Provider	189761	01/08/2021	Hacking/IT Incident	Email	No
American Anesthesiology, Inc.	NY	Healthcare Provider	1269074	01/08/2021	Hacking/IT Incident	Email	Yes	The covered entity (CE), American Anesthesiology, reported that multiple employees of its business associate (BA) experienced an email phishing attack affecting the protected health information (PHI) of 1,269,074 individuals. The PHI involved included names, dates of birth, Social Security and drivers’ license numbers, diagnoses, lab results, medications prescribed, and financial and other treatm…
Managed Health Services (MHS)	IN	Health Plan	11988	01/08/2021	Unauthorized Access/Disclosure	Paper/Films	Yes
Walgreen Co.	IL	Healthcare Provider	16089	01/08/2021	Unauthorized Access/Disclosure	Email	No
University Medical Center of New Orleans	LA	Business Associate	16559	01/07/2021	Hacking/IT Incident	Email	Yes	The covered entity (CE), the University Medical Center of New Orleans, reported that an employee of its business associate (BA) was the victim of an email phishing scheme that affected the electronic protected health information (ePHI) of 16,559 individuals. The ePHI involved included names, addresses, dates of birth, Social Security numbers, financial and claims information, diagnoses, and other…
Gastroenterology Consultants Ltd	NV	Healthcare Provider	2500	01/06/2021	Hacking/IT Incident	Network Server	No	The covered entity (CE), Gastroenterology Consultants, reported that it was the victim of a ransomware attack that affected the electronic protected health information (ePHI) of 2,500 individuals. The ePHI involved included names, addresses, dates of birth, drivers’ license numbers, Social Security numbers, lab results, diagnoses, and other treatment information. The CE notified HHS, affected ind…
Desert Oasis Healthcare	CA	Healthcare Provider	1122	01/04/2021	Unauthorized Access/Disclosure	Paper/Films	No	The covered entity (CE), Desert Oasis Healthcare, reported that an employee mailed postcards that contained the protected health information (PHI) of 1,122 individuals, to the wrong recipients. The CE notified HHS, affected individuals, and the media. In its mitigation efforts, the CE strengthened its administrative safeguards to better protect its PHI. OCR provided technical assistance to the CE.
South Country Health Alliance	MN	Health Plan	66874	12/31/2020	Hacking/IT Incident	Email	No
Apex Laboratory, Inc.	NY	Healthcare Provider	7102	12/31/2020	Hacking/IT Incident	Network Server	No
REEF Global Inc.	FL	Health Plan	3951	12/31/2020	Hacking/IT Incident	Network Server	No	The covered entity (CE), REEF Global, Inc., reported that it suffered a ransomware attack that affected the electronic protected health information (ePHI) of 3,951 individuals. The ePHI involved included names, dates of birth, addresses, Social Security numbers, and health insurance information. The CE notified HHS, affected individuals, the media, and offered complimentary credit monitoring serv…
Mattapan Community Health Center	MA	Healthcare Provider	4073	12/31/2020	Hacking/IT Incident	Email	No	The covered entity (CE), Mattapan Community Health Center (MCHC), reported that an employee was the victim of an email phishing scheme that affected the electronic protected health information (ePHI) of 4,073 individuals. The ePHI involved included names, addresses, dates of birth, Social Security numbers, and medical information. Following the breach, MCHC implemented additional administrative a…
Prestera Center for Mental Health Services, Inc.	WV	Healthcare Provider	3708	12/31/2020	Hacking/IT Incident	Email	No	The covered entity (CE), Prestera Center for Mental Health Services, reported that an employee was the victim of an email phishing scheme that affected the electronic protected health information (ePHI) of 3,708 individuals. The ePHI involved included names, dates of birth, Social Security numbers, health insurance information, diagnoses, medications prescribed, and other treatment information. T…
Simpson Senior Services, Inc.	PA	Healthcare Provider	3259	12/31/2020	Hacking/IT Incident	Email	No
Workplace Vitality, Inc.	NY	Healthcare Provider	2850	12/31/2020	Hacking/IT Incident	Email	No	The covered entity (CE), Workplace Vitality, Inc., reported that an employee was the victim of an email phishing scheme that affected the electronic protected health information (ePHI) of 2,850 individuals. The ePHI involved included names, dates of birth, Social Security numbers, drivers’ license numbers, financial information, treatment information, and health insurance information. The CE noti…
Nissan North America, Inc.	TN	Health Plan	50410	12/31/2020	Hacking/IT Incident	Email, Network Server	Yes	Magellan Rx Pharmacy, the covered entity (CE), reported that its business associate (BA) experienced a ransomware attack affecting the electronic protected health information (ePHI) of 50,410 individuals. This case is duplicative of an ongoing investigation being conducted into the BA that affected multiple CEs; therefore, this case has been closed.
Northwestern Memorial Hospital	IL	Healthcare Provider	682	12/30/2020	Unauthorized Access/Disclosure	Electronic Medical Record	No	The covered entity (CE), Northwestern Memorial Hospital, reported that a workforce member impermissibly accessed the electronic protected health information (ePHI) of 682 individuals. The ePHI involved included names, dates of birth, addresses, medications prescribed, and additional clinical and treatment information. The CE notified HHS, affected individuals, the media, and state and federal reg…
Home State Health Plan, Inc.	MO	Health Plan	1020	12/30/2020	Unauthorized Access/Disclosure	Paper/Films	Yes	The covered entity (CE), Home State Health Plan, Inc., reported that its business associate (BA) sent letters containing the protected health information (PHI) of 1,020 individuals, to the wrong recipients. The PHI involved included names and health insurance information. The CE notified HHS, affected individuals, and the media. In response to the breach, the BA implemented additional administrat…
Peach State Health Plan	GA	Health Plan	3443	12/30/2020	Unauthorized Access/Disclosure	Paper/Films	Yes	The covered entity (CE), Peach State Health Plan, reported that its business associate (BA) experienced a batch processing error in its print fulfillment process that affected the protected health information (PHI) of 3,443 individuals. The PHI involved included names, health insurance information, and dates of birth. The CE notified HHS, and the BA notified affected individuals and the media. In…
Ambetter for Arizona Complete Health	AZ	Health Plan	518	12/29/2020	Unauthorized Access/Disclosure	Paper/Films	Yes	The covered entity (CE), Ambetter for Arizona Complete Health, reported that its business associate (BA) inadvertently mailed documents containing the protected health information (PHI) of 518 individuals to the wrong recipients. The PHI involved included names and health insurance information. The CE notified HHS, affected individuals, and the media. In its mitigation efforts, the BA strengthene…
Superior HealthPlan	TX	Health Plan	3748	12/29/2020	Unauthorized Access/Disclosure	Paper/Films	Yes	The covered entity (CE), Superior HealthPlan, reported that an employee of its business associate (BA) inadvertently mailed documents containing the protected health information (PHI) of 3,748 individuals to the wrong recipients. The PHI involved included names and health insurance information. The CE notified HHS, affected individuals, and the media. Following the breach, the BA implemented addi…
Buckeye Health Plan	OH	Health Plan	606	12/29/2020	Unauthorized Access/Disclosure	Paper/Films	Yes
Sunshine State Health Plan	FL	Health Plan	3429	12/29/2020	Unauthorized Access/Disclosure	Paper/Films	Yes	The covered entity (CE), Sunshine State Health Plan, reported that an employee of its business associate discovered a batch processing error in which the protected health information (PHI) of 3,429 individuals was mailed to the wrong recipients. The PHI involved included names, addresses, dates of birth, and health insurance information. The CE notified HHS, affected individuals, the media, and p…
Beebe Medical Foundation	DE	Healthcare Provider	56953	12/28/2020	Hacking/IT Incident	Network Server	Yes	The covered entity (CE), Beebe Medical Foundation, reported that its business associate experienced a ransomware attack affecting the electronic protected health information (ePHI) of approximately 56,953 individuals. The ePHI involved included names, dates of birth, and treatment information. The CE notified HHS, affected individuals, the media, and provided substitute notice.
Total Vision, LLC	CA	Business Associate	138402	12/28/2020	Hacking/IT Incident	Network Server	Yes	The covered entity (CE), Total Vision, reported that it was the victim of a ransomware attack that affected the electronic protected health information (ePHI) of 138,402 individuals. The ePHI involved included names, addresses, birthdates, Social Security numbers, and clinical and other treatment information. In response to the breach the CE implemented additional administrative, technical, and s…
Community Health Resources, Inc	CT	Healthcare Provider	1634	12/28/2020	Unauthorized Access/Disclosure	Email	No	The covered entity (CE), Community Health Resources, Inc., reported that an employee inadvertently sent a group email to 1,634 individuals without using the blind copy function. The electronic protected health information (ePHI) involved included names and email addresses. The CE notified HHS, affected individuals, and the media. Following the breach, the CE implemented additional administrative …
AllCare Health, Inc.	OR	Health Plan	5707	12/28/2020	Hacking/IT Incident	Network Server	Yes	The covered entity (CE), AllCare Health, Inc., reported that its business associate experienced a ransomware attack that affected the electronic protected health information (ePHI) of 5,707 individuals. The ePHI involved included names, dates of birth, member identification information, diagnoses, and other treatment information. The CE notified HHS, affected individuals, and the media.
Magnolia Health Plan	MS	Health Plan	759	12/28/2020	Unauthorized Access/Disclosure	Paper/Films	Yes	The covered entity (CE), Magnolia Health Plan, reported that an employee of its business associate (BA) inadvertently mailed documents containing the protected health information (PHI) of 759 individuals to the wrong recipients. The PHI involved included names and health insurance information. The CE notified HHS, affected individuals, and the media. Following the breach, the BA implemented addit…
Five Points Optometrists, P.C. dba Five Points Eye Care	GA	Healthcare Provider	1223	12/24/2020	Hacking/IT Incident	Network Server	No	The covered entity (CE), Five Points Optometrists, P.C., dba Five Points Eye Care, reported that it was the victim of a cyber-attack that affected the electronic protected health information (ePHI) of 1,223 individuals. The ePHI involved included names, addresses, dates of birth, Social Security numbers, diagnoses, lab results, and medications prescribed. The CE notified HHS, affected individuals…
Riverside Community Care, Inc.	MA	Healthcare Provider	6978	12/23/2020	Hacking/IT Incident	Network Server	No	The covered entity (CE), Riverside Community Care, Inc., reported that it suffered a ransomware attack that affected the electronic protected health information (ePHI) of 6,978 individuals. The ePHI involved included names, Social Security numbers, addresses, dates of birth, diagnoses/conditions, medication information, and lab results. In response to the breach, the CE added additional security …
Sky Lakes Medical Center	OR	Healthcare Provider	5514	12/23/2020	Hacking/IT Incident	Network Server	No	Sky Lakes Medical Center, the covered entity (CE), reported that it experienced a ransomware attack that affected the electronic protected health information (ePHI) of 5,514 individuals. The ePHI involved included diagnostic images. The CE notified HHS, affected individuals, and the media. Upon discovery of the breach, the CE adopted new technical safeguards, revised its policies and procedures, …
Tom Wood East, Inc.	IN	Health Plan	912	12/23/2020	Hacking/IT Incident	Network Server	No	The covered entity (CE), Tom Wood East, Inc., reported that it was the victim of a ransomware attack that affected the electronic protected health information (ePHI) of 912 individuals. The ePHI involved included names, dates of birth, Social Security numbers, and health insurance information. The CE notified HHS, affected individuals, and the media. In response to the breach, the CE implemented …
Agency for Community Treatment Services, Inc.	FL	Healthcare Provider	73825	12/22/2020	Hacking/IT Incident	Network Server	No	The covered entity (CE), Agency for Community Treatment Services, reported that it experienced a cyber-attack that compromised the protected health information (PHI) of 73,825 individuals. The PHI involved included names, dates of birth, Social Security numbers, financial and health insurance information, and other treatment information. The CE notified HHS, affected individuals, the media, and p…
Gainwell Technologies LLC	AR	Business Associate	3317	12/22/2020	Unauthorized Access/Disclosure	Paper/Films	Yes	Gainwell Technologies, a business associate (BA), reported that a mailing error caused by a subcontractor compromised the protected health information (PHI) of approximately 3,317 individuals. The PHI involved included names, Social Security numbers, dates of birth, and claims information. The BA notified HHS, affected individuals, and the media. OCR has initiated a compliance review of the subco…
Aetna ACE	CT	Health Plan	484157	12/22/2020	Hacking/IT Incident	Email	Yes	Aetna ACE, the covered entity (CE), reported that multiple employees of its business associate (BA) experienced a phishing attack that affected the electronic protected health information (ePHI) of 484,157 individuals. The ePHI involved included names, addresses, Social Security numbers, dates of birth, diagnoses, and financial and other treatment information. The CE notified HHS, affected indivi…
Health Plan of San Joaquin	CA	Health Plan	418842	12/21/2020	Hacking/IT Incident	Email	No	The covered entity (CE), Health Plan of San Joaquin, reported that several employees were the victims of an email phishing scheme that affected the electronic protected health information (ePHI) of 418,842 individuals. The ePHI involved included names, Social Security numbers, drivers’ license numbers, health insurance information, claims and financial information, dates of birth, lab results, pr…
Kristina T Nguyen, DDS, PC	VA	Healthcare Provider	8000	12/21/2020	Hacking/IT Incident	Network Server	No
BlueCross BlueShield of Tennessee, Inc.	TN	Health Plan	1340	12/18/2020	Hacking/IT Incident	Email	Yes	The covered entity (CE), BlueCross BlueShield of Tennessee, reported that an employee of its business associate (BA) was the victim of an email phishing scheme that affected the electronic protected health information (ePHI) of 1,340 individuals. The ePHI involved included names, addresses, dates of birth, phone numbers, email addresses, Social Security numbers, health insurance information, diag…
GenRx Pharmacy	AZ	Healthcare Provider	137110	12/18/2020	Hacking/IT Incident	Network Server	No	The covered entity (CE), GenRX Pharmacy, reported that it was the victim of a ransomware attack that affected the electronic protected health information (ePHI) of 137,110 individuals. The ePHI involved included names, addresses, Social Security numbers, dates of birth, health insurance information, medication prescribed, and other treatment information. The CE notified HHS, affected individuals,…
Iowa Total Care, Inc.	IA	Health Plan	536	12/18/2020	Unauthorized Access/Disclosure	Email	No
Wilmington Surgical Associates, P.A.	NC	Healthcare Provider	114834	12/17/2020	Hacking/IT Incident	Network Server	No	The covered entity (CE), Wilmington Surgical Associates, reported that it was the victim of a ransomware attack that affected the electronic protected health information (ePHI) of 114,834 individuals. The ePHI involved included names, addresses, dates of birth, Social Security numbers, clinical information, and health insurance information. The CE notified HHS, affected individuals, and the media…
Comprehensive Neurology, PC	NY	Healthcare Provider	6800	12/17/2020	Hacking/IT Incident	Electronic Medical Record, Network Server	No
Community Eye Care, LLC	NC	Health Plan	149804	12/17/2020	Hacking/IT Incident	Email	No
MEDNAX Services, Inc.	FL	Business Associate	1290670	12/16/2020	Hacking/IT Incident	Email	Yes
Benjamin Rose Institute on Aging	OH	Healthcare Provider	1452	12/15/2020	Hacking/IT Incident	Email	No	The covered entity (CE), Benjamin Rose Institute on Aging, reported that multiple employees were the victims of an email phishing campaign that compromised the electronic protected health information (ePHI) of 1,452 individuals. The ePHI involved included names, addresses, dates of birth, drivers’ license information, Social Security numbers, financial information, diagnoses, and other treatment …
Midwest Geriatric Management, LLC	MO	Healthcare Provider	4814	12/14/2020	Hacking/IT Incident	Email	No
Nebraska Methodist Health System	NE	Healthcare Provider	39912	12/14/2020	Hacking/IT Incident	Network Server	Yes	The covered entity (CE), Nebraska Methodist Health System, reported that its business associate experienced a ransomware attack affecting the electronic protected health information (ePHI) of approximately 39,912 individuals. The ePHI involved included names, addresses, and treatment information. The CE notified HHS, affected individuals, the media, and provided substitute notice.
Beacon Health Solutions, LLC	FL	Business Associate	20151	12/11/2020	Hacking/IT Incident	Network Server	Yes	The business associate (BA), Beacon Health Solutions, LLC, reported that it was the victim of a ransomware attack that affected the electronic protected health information (ePHI) of 20,151 individuals. The ePHI involved included names, dates of birth, addresses, clinical and treatment information, and Social Security numbers. The BA notified HHS, affected individuals, the media, and posted substi…
Southeast Health Center of Ripley County	MO	Healthcare Provider	5001	12/11/2020	Hacking/IT Incident	Network Server	No
Holy Redeemer Ambulatory Surgical Center	PA	Healthcare Provider	1295	12/11/2020	Hacking/IT Incident	Email	No	The covered entity (CE), Holy Redeemer Ambulatory Surgical Center, reported that an employee was the victim of an email phishing attack that affected the electronic protected health information (ePHI) of 1,295 individuals. The ePHI involved included names, account balances, and health insurance information. The CE notified HHS, affected individuals, and the media. In response to the breach, the C…
HMC Healthworks, Inc.	FL	Business Associate	985	12/11/2020	Hacking/IT Incident	Email	Yes	HMC Healthworks, Inc., a business associate (BA), reported that several employees were the victims of an email phishing scheme that affected the electronic protected health information (ePHI) of 985 individuals. The ePHI involved included names, addresses, dates of birth, Social Security numbers, medications prescribed, and health insurance information. The BA notified HHS, affected individuals, …
SSM Health Insurance Company	WI	Health Plan	4492	12/11/2020	Unauthorized Access/Disclosure	Paper/Films	No
TNMO Healthcare, LLC	TN	Healthcare Provider	501	12/11/2020	Improper Disposal	Other	No
Wellness Pharmacy	PA	Healthcare Provider	545	12/10/2020	Theft	Paper/Films	No	Wellness Pharmacy, the covered entity (CE), reported that documents containing the protected health information (PHI) of 545 individuals was stolen during rioting and looting. The PHI involved included names, dates of birth, addresses, and medications prescribed. The CE notified HHS, affected individuals, the media, and provided substitute notice. The CE also provided affected individuals with co…
26th & Lehigh Pharmacy	PA	Healthcare Provider	549	12/10/2020	Theft	Paper/Films	No	26th & Lehigh Pharmacy, the covered entity (CE), reported that documents containing the protected health information (PHI) of 549 individuals was stolen during rioting and looting. The PHI involved included names, dates of birth, addresses, and medications prescribed. The CE notified HHS, affected individuals, the media, and provided substitute notice. The CE also provided affected individuals wi…
Diamond Pharmacy	PA	Healthcare Provider	616	12/10/2020	Theft	Paper/Films	No	Diamond Pharmacy, the covered entity (CE), reported that documents containing the protected health information (PHI) of approximately 616 individuals was stolen during looting due to civil unrest. The PHI involved included names, addresses, birthdates, and prescription information. The CE notified HHS, affected individuals, the media, and provided substitute notice. In its mitigation efforts, the…
RXN, Inc. d/b/a Lancaster Pharmacy	PA	Healthcare Provider	856	12/10/2020	Theft	Paper/Films	No	RXN, Inc., dba Lancaster Pharmacy, the covered entity (CE), reported that documents containing the protected health information (PHI) of 856 individuals was stolen during looting due to civil unrest. The PHI involved included names, addresses, birthdates, and prescription information. The CE notified HHS, affected individuals, the media, and provided substitute notice. Complimentary credit monito…
Cedar Springs Hospital	CO	Healthcare Provider	2283	12/09/2020	Loss	Other Portable Electronic Device	No	The covered entity (CE), Cedar Springs Hospital, reported that a workforce member of the CE’s licensing agency, the Colorado Department of Public Health & Environment, lost an unencrypted external thumb drive that contained the electronic protected health information (ePHI) of 2,283 individuals. The ePHI involved included names, addresses, dates of birth, Social Security numbers, diagnoses, lab r…
Monroe Surgical Hospital, LLC	LA	Healthcare Provider	3500	12/09/2020	Hacking/IT Incident	Network Server	Yes	The covered entity (CE), Monroe Surgical Hospital, reported that a vendor of its business associate (BA) was the victim of a cyber-attack. Upon further review, it was determined that the BA and its vendor were not subject to the HIPAA rules since they are not considered a BA in accordance with HIPAA. This case was therefore, closed.
The Presbyterian Homes, Inc.	NC	Healthcare Provider	1041	12/09/2020	Hacking/IT Incident	Network Server	Yes	The covered entity (CE), The Presbyterian Homes, Inc., reported that its business associate experienced a ransomware attack that affected the electronic protected health information (ePHI) of 1,041 individuals. The ePHI involved included names and addresses. The CE notified HHS, affected individuals, the media, and provided substitute notice.
Texas Tech University Health Sciences Center	TX	Healthcare Provider	36739	12/09/2020	Hacking/IT Incident	Network Server	Yes	The covered entity (CE), Texas Tech University Health Sciences Center, reported that its business associate experienced a ransomware attack affecting the electronic protected health information (ePHI) of approximately 36,739 individuals. The ePHI involved included names, dates of birth, mailing and e-mail addresses, and other treatment information. The CE notified HHS, affected individuals, the m…
Sonoma Valley Healthcare District	CA	Healthcare Provider	69000	12/09/2020	Hacking/IT Incident	Email	No
Employment Specialists of Maine, Inc.	ME	Healthcare Provider	1639	12/09/2020	Hacking/IT Incident	Network Server	No	The covered entity (CE), Employment Specialists of Maine, reported that it was the victim of a ransomware attack that affected the electronic protected health information (ePHI) of 1,639 individuals. The ePHI involved included names, dates of birth, addresses, drivers’ license numbers, Social Security numbers, and other treatment information. The CE notified HHS, affected individuals, and the med…
Brigham and Women’s Hospital	MA	Healthcare Provider	882	12/08/2020	Unauthorized Access/Disclosure	Email	No	The covered entity (CE), Brigham and Women’s Hospital, reported that an employee sent a newsletter via email to 882 recipients and failed to use the blind copy function, thereby, exposing the email addresses of all recipients. The CE notified HHS, affected individuals, and the media. Following the breach, the responsible employee was sanctioned and retrained to prevent future incidents of this na…
Dental Care Alliance, LLC	FL	Business Associate	1723375	12/08/2020	Hacking/IT Incident	Network Server	Yes	The business associate (BA), Dental Care Alliance, LLC, reported that it was the victim of a ransomware attack that affected the electronic protected health information (ePHI) of 1,723,375 individuals. The ePHI involved included names, addresses, clinical information, financial information, and other treatment information. The BA notified HHS, affected individuals, and the media. In response to t…
Mirra Health Care	FL	Business Associate	1064	12/08/2020	Unauthorized Access/Disclosure	Email	Yes	The business associate (BA), Mirra Health Care, reported that an employee had impermissibly provided electronic protected health information (ePHI) to an unauthorized individual via email. This breach affected 1,064 individuals. The ePHI involved included names, addresses, phone numbers, dates of birth, Social Security numbers, and health insurance and clinical information. The BA notified HHS, a…
Central Florida Cardiology Group	FL	Healthcare Provider	2817	12/07/2020	Unauthorized Access/Disclosure	Other Portable Electronic Device, Paper/Films	Yes	Central Florida Cardiology Group, the covered entity (CE), was notified by its business associate (BA), that an employee’s credentials were compromised and the protected health information (PHI) of 2,817 individuals was potentially exposed. The PHI involved included names, addresses, birthdates, drivers’ license numbers, health insurance information, lab results, financial information, medication…
[truncated: 3,668 more rows]
